# Supplementary material for: Genome-Wide Association Studies of Seed Performance Traits in Response to Heat Stress in Medicago truncatula Uncover MIEL1 as a Regulator of Seed Germination Plasticity
Source: Front Plant Sci. 2021 Jun 4;12:673072. doi: 10.3389/fpls.2021.673072 (PMC8213093; doi:10.3389/fpls.2021.673072)
Supplement: Supplementary file 1 [file Data_Sheet_1.zip › Supplementary Table S1.XLSX]

## Sheet: Sheet1
Table S1: Raw phenotypic values, p-value of Shapiro-Wilk test and lambda values to transform phenotypic data. Lambda values were calculated from the Box-Cox algorithm to obtain normal distribution. P-values of Shapiro-Wilk test were calculated on phenotypic values before and after Box-Cox transformation.
RAW DATA
	TAXA	WEIGHT_C	WEIGHT_H	WEIGHT_PL	T50_C	T50_H	T50_PL	T80T20_C	T80T20_H	T80T20_PL
	HM001	4.96	3.12147	-0.370859	40.1818	34.3785	-0.144427	19.7222	17.6345	-0.105857
	HM002	5.69	3.4863	-0.387702	39	NA	NA	26.6667	NA	NA
	HM003	6.74	3.36508	-0.500505	36.9231	NA	NA	20.7273	NA	NA
	HM004	5.65	3.19048	-0.43545	52	NA	NA	35.6667	NA	NA
	HM005	4.93	3.4902	-0.29248	36	NA	NA	19.15	NA	NA
	HM006	5.09	3.37429	-0.337124	36.6667	34.1523	-0.068573	15	15.9277	0.0618468
	HM007	4.34	3.86072	-0.110487	44.25	29.8076	-0.326382	35.1667	11.5181	-0.672471
	HM008	4.98	3.52666	-0.292361	37	30.7452	-0.169048	23.5	12.1514	-0.482919
	HM009	7.29	4.06796	-0.441715	40.8571	31.767	-0.222486	30	15.6064	-0.479786
	HM010	6.94	3.86207	-0.443414	46	NA	NA	34.8	NA	NA
	HM011	6.72	4.52982	-0.325505	38.3333	37.8068	-0.0137352	18.4	20.3421	0.105547
	HM012	5.02	3.21145	-0.36034	41.3333	NA	NA	22	NA	NA
	HM013	4.5	2.75	-0.389254	41.0909	NA	NA	21.1667	NA	NA
	HM014	5.14	3.57544	-0.304733	32.3636	26.8835	-0.169329	15.6667	11.7191	-0.25197
	HM015	3.73	2.36364	-0.366443	46	NA	NA	30.3333	NA	NA
	HM016	5.32	3.37714	-0.364977	41.3333	26.8654	-0.35003	21.9091	10.3113	-0.529361
	HM026	5.73	4.38158	-0.235848	34.6667	NA	NA	23.8571	NA	NA
	HM027	5.31	3.12613	-0.411266	36.8571	31.8419	-0.136072	16.1429	16.0529	-0.00557003
	HM028	4.11	3.01408	-0.26745	37	NA	NA	22	NA	NA
	HM031	6.71	3.64286	-0.457452	44	NA	NA	23.2143	NA	NA
	HM033	4.72	2.90611	-0.384613	37.3333	29.2055	-0.217711	18	12.497	-0.30572
	HM034	4.91	3.40187	-0.307638	36.3333	NA	NA	20	NA	NA
	HM036	4.9	3.96066	-0.19197	35.8667	36.9695	0.0307475	14.5	23.8549	0.645165
	HM037	5.1	3.6348	-0.287257	37.0909	32.2965	-0.129262	21.2	14.2599	-0.327362
	HM038	5.66	3.56202	-0.370916	45.6667	NA	NA	19.3333	NA	NA
	HM039	5.45	3.74439	-0.312602	33.5294	NA	NA	15.1667	NA	NA
	HM040	6.47	3.94811	-0.390118	33	27.646	-0.162243	16	8.70805	-0.455747
	HM041	3.91	3.02326	-0.227228	39.6	29.2781	-0.260653	21.75	12.0916	-0.444063
	HM042	5.07	2.91418	-0.425054	38.8889	30.7593	-0.209046	22.0455	11.0169	-0.500266
	HM043	5.12	3.20652	-0.374183	36.6	NA	NA	17.6	NA	NA
	HM044	4.94	2.59477	-0.474717	34.2222	31.5146	-0.0791184	17.5152	12.0248	-0.313463
	HM045	6.02	4.27034	-0.29066	38	31.4714	-0.171806	16	14.8382	-0.0726151
	HM046	5.13	4.08197	-0.203899	55.6667	NA	NA	67.3333	NA	NA
	HM047	5.69	3.54545	-0.377187	44.6667	NA	NA	32.6	NA	NA
	HM048	5.65	2.8	-0.504167	44.75	NA	NA	25	NA	NA
	HM049	5.84	3.73377	-0.36025	36.5	32.0366	-0.122284	19.25	14.9049	-0.225718
	HM050	3.2	2.2931	-0.28386	34.75	NA	NA	21.5273	NA	NA
	HM052	4.96	3.35859	-0.323257	35.6	NA	NA	18.6	NA	NA
	HM053	4.53	2.935	-0.352454	41.4	NA	NA	25.5	NA	NA
	HM054	5.9	4.00621	-0.320704	38	NA	NA	44	NA	NA
	HM055	6.75	5.01449	-0.256877	38	41.7446	0.0985427	20.8	23.5756	0.133444
	HM056	4.74	3.60943	-0.238053	41	34.4287	-0.160276	18	17.2385	-0.0423032
	HM057	6.58	3.98324	-0.394576	40.6667	NA	NA	41.6667	NA	NA
	HM058	5.22	3.13869	-0.398676	39	NA	NA	22.5	NA	NA
	HM059	4.49	NA	NA	36.5	NA	NA	19.6667	NA	NA
	HM060	5.15	3.40411	-0.339329	37.25	NA	NA	17.3889	NA	NA
	HM061	5.8	4.38596	-0.243718	38.3333	NA	NA	17.3333	NA	NA
	HM062	7.02	3.92941	-0.440521	33.1429	31.5115	-0.0492233	16.4444	11.8519	-0.279276
	HM064	5.1	3.66667	-0.281495	42.5714	27.3495	-0.357562	19.6667	9.136	-0.535458
	HM065	5.13	3.76062	-0.266285	43	31.9994	-0.255828	18.2778	14.747	-0.193173
	HM066	5.86	4.90511	-0.163344	36.6667	32.6638	-0.109169	16.1587	17.5144	0.0838986
	HM067	5.76	3.33582	-0.420536	37.25	31.7291	-0.148213	16.6061	13.1133	-0.210332
	HM069	5.49	4.03561	-0.264945	33.0909	39.469	0.192744	20.7273	32.4288	0.564548
	HM070	5.41	2.97222	-0.450314	36.7692	NA	NA	17.2571	NA	NA
	HM072	10.13	6.34363	-0.373981	42.6667	37.2778	-0.126303	31.8571	14.0223	-0.559838
	HM074	8.3	4.65327	-0.439538	46.8	NA	NA	19.0667	NA	NA
	HM075	3.19	2.27873	-0.285492	32	23.1527	-0.27648	16.4615	6.72485	-0.591481
	HM076	5.1	3.37534	-0.338059	36.4	26.6608	-0.267561	13.6667	10.168	-0.255999
	HM077	4.9	3.61111	-0.263133	38.8	NA	NA	22	NA	NA
	HM078	4.98	3.79389	-0.238664	33.8182	NA	NA	18.697	NA	NA
	HM079	6.77	4.19591	-0.379991	35.25	26.0191	-0.261869	17.8889	8.40186	-0.530331
	HM080	9.36	5.6383	-0.397331	44.6667	NA	NA	21.75	NA	NA
	HM081	5.61	3.45366	-0.384036	39.4286	NA	NA	18.3333	NA	NA
	HM082	4.78	1.82353	-0.618274	38.7692	NA	NA	18.9	NA	NA
	HM083	4.48	3.06987	-0.314049	38.4	NA	NA	23.8095	NA	NA
	HM085	5.47	3.62644	-0.336562	39.7143	NA	NA	19.3333	NA	NA
	HM086	5.4	3.56954	-0.338861	40.4444	27.8456	-0.311509	17.4286	11.9659	-0.31343
	HM087	6.03	3.57965	-0.406647	34	NA	NA	17.1077	NA	NA
	HM088	5.71	3.6399	-0.363091	34.6667	27.4717	-0.207546	13.3889	11.5788	-0.135194
	HM089	7.47	5.66343	-0.241708	37.5294	31.4299	-0.162527	21	12.8362	-0.388751
	HM091	5.6	3.07258	-0.451206	34.7143	27.381	-0.211247	16.7273	9.73538	-0.417993
	HM092	5.04	3.86175	-0.234066	33.6	NA	NA	18.4561	NA	NA
	HM093	6.21	4.02729	-0.351803	42	30.8776	-0.264819	31.5	13.8939	-0.558922
	HM095	5.64	3.51584	-0.376299	37.4286	NA	NA	20	NA	NA
	HM097	5.52	3.85658	-0.300948	37.1429	32.5946	-0.122453	21.1	12.5066	-0.407272
	HM098	5.67	3.95336	-0.302637	35.75	26.1219	-0.269318	19	9.18608	-0.516522
	HM099	3.68	2.53303	-0.311545	39.4	29.3704	-0.254559	24.8	13.2764	-0.464661
	HM105	4.02	3.0561	-0.240154	39.75	24.097	-0.393786	34	8.25187	-0.757298
	HM106	4.32	2.55612	-0.408763	36.8571	NA	NA	19.7273	NA	NA
	HM107	4.86	2.84483	-0.414854	39.6667	NA	NA	32	NA	NA
	HM108	4.76	2.98113	-0.374328	41.2	NA	NA	33.25	NA	NA
	HM109	7.56	4.45865	-0.410016	44.8571	27.7208	-0.38202	21.4	10.9452	-0.488542
	HM111	5.38	2.56892	-0.522477	38.5	29.953	-0.222	17	7.60076	-0.552896
	HM112	3.14	2.37405	-0.244197	31.6	28.8144	-0.0881507	12.05	12.7357	0.0569065
	HM114	5.12	3.29596	-0.356573	35.3333	NA	NA	17.8667	NA	NA
	HM115	5.18	3.95192	-0.237483	33	27.0514	-0.180261	18.4286	12.1532	-0.340522
	HM117	4.52	3.16698	-0.299988	41	30.9915	-0.24411	29.1429	9.58445	-0.671122
	HM118	4.82	3.37577	-0.300067	35.3333	29.3837	-0.168385	25.8	11.8935	-0.539012
	HM119	5.78	3.85024	-0.333464	41.5	NA	NA	21.2	NA	NA
	HM120	5.02	2.89011	-0.424782	36.6667	NA	NA	24.5714	NA	NA
	HM121	6.84	3.94764	-0.422847	33.6	NA	NA	18.5238	NA	NA
	HM122	6.92	4.73057	-0.315975	40.6667	32.2701	-0.206473	24.8571	11.9633	-0.518716
	HM124	4.98	3.37719	-0.32166	37.4286	36.5021	-0.0247533	20.2222	20.0666	-0.00769675
	HM125	5.5	3.56995	-0.350332	37.6	NA	NA	29.7778	NA	NA
	HM126	5.41	3.13636	-0.419762	36.8571	NA	NA	17.3333	NA	NA
	HM129	5.54	3.42625	-0.382086	36.1667	27.1748	-0.248623	19.8571	9.15864	-0.538774
	HM130	4.86	2.68975	-0.446751	44.5	30.9492	-0.304512	23.8857	12.8235	-0.463132
	HM131	6.24	3.06222	-0.509586	32	NA	NA	18.0333	NA	NA
	HM133	6.39	4.05641	-0.364753	55.6667	NA	NA	35.7143	NA	NA
	HM134	8.26	5.30195	-0.357928	40.5	29.6533	-0.26782	22.75	9.63815	-0.576345
	HM135	5.88	4.68263	-0.203076	38.5455	33.1648	-0.139592	19.7846	16.7428	-0.153747
	HM138	4.5	3.24797	-0.278625	45.6	29.2918	-0.357637	26.5714	8.02174	-0.698107
	HM139	5.84	3.85079	-0.340185	41.2	33.2551	-0.192839	23.7333	20.3062	-0.144402
	HM141	6.07	4.09565	-0.324975	NA	NA	NA	NA	NA	NA
	HM143	9.52	6.52926	-0.314046	NA	49.2301	NA	NA	20.586	NA
	HM145	4.24	2.88177	-0.320725	40.2222	NA	NA	27.5	NA	NA
	HM146	6.22	4.12844	-0.336529	36.8	NA	NA	19.2	NA	NA
	HM147	3.05	2.28261	-0.252266	34.1818	NA	NA	19.1111	NA	NA
	HM148	5.72	3.77714	-0.339688	40.3333	32.8709	-0.18502	30.6	16.1677	-0.471645
	HM149	4.52	2.81148	-0.377918	34.6667	NA	NA	19.6	NA	NA
	HM150	5.78	3.88387	-0.328044	42	38.9503	-0.0726108	36.5455	19.7603	-0.459295
	HM151	6.13	3.51852	-0.425788	46.8	NA	NA	25.6	NA	NA
	HM152	NA	3.36778	NA	43.3333	26.845	-0.3805	27	9.90901	-0.633
	HM153	4.29	2.86817	-0.331146	35.7778	28.4434	-0.204997	20.0909	13.4506	-0.330513
	HM154	6.43	4.3568	-0.322597	37.6667	32.1576	-0.146259	21.5556	12.5465	-0.417946
	HM155	4.51	3.07713	-0.3181	39.3333	25.9598	-0.340005	24.8889	8.06292	-0.676043
	HM156	3.06	1.98148	-0.352848	29.7778	21.8991	-0.264583	12.9412	5.99154	-0.537017
	HM157	3.57	2.81752	-0.210443	34.7273	NA	NA	22.25	NA	NA
	HM159	5.61	3.31138	-0.409475	34.3636	25.0549	-0.270888	16.6	7.36745	-0.556178
	HM160	6.46	3.95082	-0.388248	44.8	34.9721	-0.219372	25	23.0072	-0.0797108
	HM161	5.47	3.50437	-0.359503	33.8667	33.5267	-0.0100398	16.5143	14.4411	-0.125539
	HM162	5.7	3.17021	-0.443507	38.2	NA	NA	18	NA	NA
	HM163	8.22	5.875	-0.284956	45.6	NA	NA	39.6	NA	NA
	HM164	3.61	2.91022	-0.194021	35.5556	32.3181	-0.0910535	16	24.0793	0.504957
	HM165	3.78	2.63235	-0.303443	37.25	NA	NA	18.9444	NA	NA
	HM166	3.92	2.63529	-0.328099	42	NA	NA	25.9444	NA	NA
	HM167	4.98	2.80952	-0.436394	40.6667	NA	NA	31.2222	NA	NA
	HM168	5.27	NA	NA	34.8571	NA	NA	16.8889	NA	NA
	HM169	5.49	3.71642	-0.323185	34.2857	27.4251	-0.2001	23.9231	11.5947	-0.515334
	HM170	5.58	4.03038	-0.27753	38.6667	23.163	-0.400957	21.6667	7.23323	-0.666159
	HM172	6.03	3.99578	-0.337689	33.7647	NA	NA	14.0833	NA	NA
	HM173	5.69	2.9402	-0.483094	41.4286	27.6383	-0.332868	19.2	9.94846	-0.481851
	HM175	5.32	4.0473	-0.239901	38	NA	NA	17	NA	NA
	HM176	5.87	3.27742	-0.441408	41.1111	NA	NA	20.5333	NA	NA
	HM177	6.22	4.31461	-0.306404	35.6	NA	NA	20.3333	NA	NA
	HM178	7.4	3.76763	-0.491082	33.7778	34.469	0.020463	15.5385	16.7002	0.0747647
	HM179	7.2	4.94767	-0.312656	42.2	35.3105	-0.163257	27	20.2789	-0.248931
	HM180	5.38	2.9437	-0.453119	34.1818	28.2013	-0.174961	17.9545	12.0468	-0.329039
	HM181	5.76	3.86804	-0.327987	38.75	32.2158	-0.168624	20.2222	15.0506	-0.255738
	HM182	5.69	3.09574	-0.455554	35.1667	NA	NA	20.2857	NA	NA
	HM183	5.04	2.53403	-0.497657	34.6667	NA	NA	18.6667	NA	NA
	HM184	3.5	2.54985	-0.27237	38.5714	28.4938	-0.261272	20.6667	13.5564	-0.344043
	HM185	4.06	2.85981	-0.295939	36.3333	37.3814	0.0288455	30	22.6328	-0.245573
	HM186	7.61	4.45161	-0.415183	39.5	NA	NA	31.4	NA	NA
	HM187	6.41	2.78947	-0.565131	39.3333	NA	NA	20.8333	NA	NA
	HM188	7.11	4.60941	-0.351507	34.6154	31.7575	-0.082562	19.8857	12.6761	-0.362551
	HM189	5.6	3.1626	-0.435731	48	NA	NA	32.2	NA	NA
	HM190	5.97	3.98585	-0.331855	33.7143	NA	NA	16.8571	NA	NA
	HM191	5.22	3.36242	-0.356395	37.7143	33.3229	-0.116439	24.8889	17.9344	-0.279421
	HM192	5.73	4.15186	-0.275397	33.4667	32.1307	-0.0399186	17.5	14.4833	-0.172381
	HM193	5.76	3.38854	-0.411362	47.2	NA	NA	46.5714	NA	NA
	HM194	6.2	3.61261	-0.417322	43.4545	NA	NA	28.8	NA	NA
	HM195	5.71	3.74096	-0.344461	37.75	NA	NA	33.5	NA	NA
	HM196	5.35	3.11594	-0.417114	36.6	NA	NA	21	NA	NA
	HM197	4.55	2.90604	-0.360902	49.6	NA	NA	28	NA	NA
	HM198	4.55	2.70913	-0.405211	33.25	25.0561	-0.246432	17.5	8.31996	-0.524574
	HM199	5.85	3.40889	-0.416813	NA	NA	NA	NA	NA	NA
	HM200	5.79	3.8447	-0.335775	33.375	30.8545	-0.0755195	19.5556	14.1387	-0.276997
	HM201	6.03	3.95043	-0.344479	38.5	29.1212	-0.243606	19.4167	10.883	-0.439504
	HM203	7.36	3.35697	-0.544093	48.4	35.4436	-0.267694	36.1333	19.7622	-0.453074
	HM205	NA	3.22835	NA	43.2	32.2402	-0.2537	26	16.1092	-0.380415
	HM206	4.15	4.17123	0.0044668	41	NA	NA	33	NA	NA
	HM256	4.85	3.87857	-0.200011	38	29.3267	-0.228245	24.1818	9.21444	-0.618952
	HM259	5.14	3.78413	-0.263967	38	30.4414	-0.198912	16.5	14.0583	-0.147979
	HM262	3.65	2.7808	-0.238328	36.75	27.751	-0.24487	18.1818	8.70357	-0.521304
	HM266	4.59	3.48826	-0.239205	49.3333	NA	NA	44	NA	NA
	HM267	4.97	3.57615	-0.281087	39	30.9368	-0.206747	17.2727	11.6086	-0.327921
	HM269	6.35	4.12364	-0.350684	39.25	38.3268	-0.0235219	22.5	25.9116	0.151627
	HM270	5.5	4.09341	-0.255359	47.5556	28.3516	-0.403822	19.4286	9.30609	-0.52101
	HM271	4.92	3.48851	-0.290366	34	28.6694	-0.156783	17.4444	9.98744	-0.427472
	HM276	3.98	4.09005	0.0279386	42.4	NA	NA	22.8	NA	NA
	HM277	5.77	3.87778	-0.327526	46.5714	29.5806	-0.364834	35.4286	11.5551	-0.673849
	HM278	5.62	2.46883	-0.560944	35.2857	26.1207	-0.259739	14.7333	7.38009	-0.499089
	HM279	5.62	3.77029	-0.328762	29.625	23.625	-0.202532	14.1304	8.30837	-0.412023
	HM287	3.93	2.50202	-0.363358	35.6667	32.7701	-0.0812126	20.6	17.993	-0.126553
	HM288	5.36	3.48523	-0.349432	40.8333	29.6226	-0.274548	18.1667	11.7438	-0.353554
	HM289	5.01	3.01772	-0.39794	34.6667	28.1111	-0.189102	19.7333	8.54066	-0.567196
	HM290	4.82	3.64651	-0.242834	39.4286	33.409	-0.152672	31.5556	18.3098	-0.419761
	HM293	5.02	2.94189	-0.413512	37.3333	26.8474	-0.280872	17.6889	10.3497	-0.414901
	HM294	6.23	2.92661	-0.530524	39.3846	NA	NA	11.65	NA	NA
	HM296	6.33	3.72727	-0.410974	42.8571	NA	NA	19.7778	NA	NA
	HM297	7.92	4.75601	-0.399259	46.6667	28.0946	-0.397972	38.5	6.27719	-0.836956
	HM298	6.92	4.81818	-0.303799	37.5556	NA	NA	21.2857	NA	NA
	HM299	6.47	4.14781	-0.358718	39.75	29.4771	-0.258437	24	10.4141	-0.566079
	HM300	6.23	3.86849	-0.378922	39.25	35.3537	-0.0992692	16.8	18.8123	0.119782
	HM301	5.83	3.50685	-0.398407	37	24.8965	-0.327122	17.3095	14.3023	-0.17373
	HM302	3.09	2.55495	-0.173082	40	NA	NA	27	NA	NA
	HM304	4.77	3.25229	-0.318617	47.2	NA	NA	44.6667	NA	NA
	HM305	5.2	3.63585	-0.300447	51	27.419	-0.462373	29.5	6.6283	-0.775312
	HM306	5.49	2.91597	-0.46934	35.3333	NA	NA	14.4	NA	NA
	HM307	5.73	4.08571	-0.286841	38.4444	28.0821	-0.269541	20.3333	8.20053	-0.596695
	HM308	5.49	4.03436	-0.265558	41.75	31.4471	-0.246776	18.6667	16.8987	-0.0947111
	HM309	5.89	4.7045	-0.201777	35.2	33.845	-0.0384947	16.2692	13.9915	-0.140003
	HM310	5.27	3.61111	-0.314748	36.8571	23.7522	-0.355562	25.3333	7.43052	-0.70669
	HM311	5	3.15942	-0.368713	31.8667	24.1437	-0.242353	14.0909	9.53479	-0.323337
	HM312	4.66	3.46425	-0.255991	34.5714	32.8247	-0.0505245	20.1818	19.9398	-0.0119919
	HM313	5.34	3.33981	-0.374866	39.7143	29.3026	-0.262166	23.25	11.3849	-0.510328
	HM314	6.51	4.27816	-0.342887	33.75	40.3944	0.196872	17.3333	31.5835	0.822123
	HM315	4.36	2.9604	-0.321571	38.6	31.4138	-0.186171	24.7778	15.121	-0.389733
	HM316	6.3	4.01629	-0.362111	33.6364	30.8769	-0.0820383	12.4127	14.8041	0.192655
SHAPIRO-WILK test on raw data	p-value	6.314e-06	9.045e-06	0.001172	1.115e-06	0.0008574	0.02847	1.671e-13	4.149e-06	1.542e-06
BOXCOX TRANSFORMATION	Lambda	0.212121	-0.030303	1.54546	-1.78788	-0.69697	-0.151515	-0.939394	-0.272727	0.0909091
SHAPIRO-WILK test on transformed data	p-value	0.002036	0.176	0.9863	0.7428	0.748	0.6181	0.1966	0.8911	0.7021
TRANSFORMED DATA
	TAXA	WEIGHT_C	WEIGHT_H	WEIGHT_PL	T50_C	T50_H	T50_PL	T80T20_C	T80T20_H	T80T20_PL
	HM001	1.40452	0.966094	0.488624	0.00135578	0.0849679	1.02392	0.0607472	0.457175	0.98988
	HM002	1.44602	0.962863	0.468555	0.00143011	NA	NA	0.0457566	NA	NA
	HM003	1.49891	0.963897	0.342053	0.00157711	NA	NA	0.057976	NA	NA
	HM004	1.44386	0.965454	0.413302	0.000855055	NA	NA	0.0348188	NA	NA
	HM005	1.40271	0.962831	0.585838	0.00165014	NA	NA	0.0624509	NA	NA
	HM006	1.41224	0.963817	0.529702	0.00159688	0.0853596	1.01082	0.0785574	0.470046	1.00547
	HM007	1.36529	0.959892	0.834483	0.00114105	0.093851	1.06169	0.0352837	0.513491	0.903508
	HM008	1.40571	0.962528	0.585992	0.00157125	0.0918468	1.02846	0.0515261	0.506049	0.941803
	HM009	1.52406	0.958372	0.406236	0.00131598	0.0897776	1.03887	0.0409639	0.472665	0.94232
	HM010	1.50824	0.959881	0.404326	0.00106461	NA	NA	0.0356328	NA	NA
	HM011	1.49797	0.955254	0.54412	0.00147488	0.0795209	1.0021	0.0648392	0.439709	1.00916
	HM012	1.4081	0.965262	0.501307	0.00128899	NA	NA	0.0548197	NA	NA
	HM013	1.37582	0.969811	0.466721	0.00130262	NA	NA	0.0568447	NA	NA
	HM014	1.41518	0.962127	0.570233	0.00199618	0.100854	1.02851	0.075413	0.511073	0.973953
	HM015	1.32212	0.97427	0.493933	0.00106461	NA	NA	0.0405409	NA	NA
	HM016	1.42555	0.963792	0.495701	0.00128899	0.100901	1.06745	0.0550333	0.529227	0.93378
	HM026	1.44817	0.956217	0.659872	0.00176532	NA	NA	0.0508012	NA	NA
	HM027	1.42498	0.96605	0.440981	0.00158216	0.0896304	1.02241	0.0733214	0.469043	0.999492
	HM028	1.34961	0.967119	0.618177	0.00157125	NA	NA	0.0548197	NA	NA
	HM031	1.4975	0.961583	0.388674	0.00115267	NA	NA	0.0521216	NA	NA
	HM033	1.38982	0.968189	0.472214	0.00154626	0.0951954	1.0379	0.0661919	0.502193	0.967373
	HM034	1.4015	0.963579	0.566556	0.00162317	NA	NA	0.0599543	NA	NA
	HM036	1.40089	0.959148	0.719339	0.00166112	0.080772	0.995422	0.0810995	0.421015	1.0463
	HM037	1.41283	0.961647	0.592536	0.00156437	0.0887492	1.02119	0.0567608	0.484441	0.964592
	HM038	1.4444	0.962237	0.488555	0.00107854	NA	NA	0.0618944	NA	NA
	HM039	1.43287	0.960782	0.56029	0.0018738	NA	NA	0.0777462	NA	NA
	HM040	1.48597	0.959241	0.465701	0.00192789	0.0989068	1.02719	0.0739362	0.554189	0.946198
	HM041	1.33541	0.96703	0.671411	0.0013916	0.0950306	1.04682	0.0554114	0.50673	0.948027
	HM042	1.41107	0.968108	0.425123	0.00143742	0.0918174	1.03617	0.0547135	0.519759	0.938886
	HM043	1.41401	0.965307	0.484639	0.00160208	NA	NA	0.0676041	NA	NA
	HM044	1.40331	0.97152	0.369726	0.00180652	0.0902781	1.01257	0.0679117	0.507497	0.966387
	HM045	1.46342	0.956963	0.588169	0.00149809	0.0903646	1.02897	0.0739362	0.479218	0.99317
	HM046	1.41459	0.958272	0.702993	0.000756985	NA	NA	0.0191678	NA	NA
	HM047	1.44602	0.962373	0.481049	0.00112209	NA	NA	0.0378872	NA	NA
	HM048	1.44386	0.969281	0.338186	0.00111836	NA	NA	0.0486165	NA	NA
	HM049	1.45403	0.960865	0.501415	0.00160994	0.0892503	1.01996	0.0621461	0.478631	0.977012
	HM050	1.27983	0.975165	0.596906	0.00175776	NA	NA	0.0559498	NA	NA
	HM052	1.40452	0.963953	0.546925	0.00168343	NA	NA	0.0641841	NA	NA
	HM053	1.37776	0.967899	0.51089	0.00128528	NA	NA	0.0477205	NA	NA
	HM054	1.45718	0.958816	0.550116	0.00149809	NA	NA	0.0285858	NA	NA
	HM055	1.49938	0.952316	0.632019	0.00149809	0.0742148	0.985861	0.0577856	0.422369	1.01145
	HM056	1.39106	0.961851	0.656931	0.00130779	0.0848815	1.02682	0.0661919	0.460016	0.996078
	HM057	1.49129	0.958983	0.460451	0.00132702	NA	NA	0.0300871	NA	NA
	HM058	1.41982	0.965933	0.455641	0.00143011	NA	NA	0.0536745	NA	NA
	HM059	1.37517	NA	NA	0.00160994	NA	NA	0.0609084	NA	NA
	HM060	1.41576	0.96356	0.526981	0.00155245	NA	NA	0.0683748	NA	NA
	HM061	1.45191	0.956188	0.649398	0.00147488	NA	NA	0.0685807	NA	NA
	HM062	1.51191	0.959379	0.407579	0.00191305	0.0902844	1.00768	0.0720575	0.509505	0.970666
	HM064	1.41283	0.961393	0.599956	0.00122274	0.0996528	1.06934	0.0609084	0.546985	0.932673
	HM065	1.41459	0.960656	0.619695	0.00120104	0.0893227	1.04579	0.0652464	0.480024	0.980676
	HM066	1.45508	0.952952	0.759101	0.00159688	0.0880524	1.01767	0.0732537	0.458028	1.00735
	HM067	1.44978	0.964152	0.430296	0.00155245	0.0898524	1.0246	0.0713985	0.495644	0.978761
	HM069	1.43509	0.958604	0.621446	0.00191843	0.0771717	0.973648	0.057976	0.387193	1.04153
	HM070	1.43063	0.967529	0.396605	0.00158892	NA	NA	0.0688651	NA	NA
	HM072	1.63422	0.945555	0.484881	0.00121786	0.0803058	1.02067	0.0387165	0.486666	0.928114
	HM074	1.56659	0.954476	0.408686	0.00103229	NA	NA	0.0627072	NA	NA
	HM075	1.27898	0.975351	0.594804	0.00203692	0.111922	1.05026	0.0719872	0.59466	0.92184
	HM076	1.41283	0.963808	0.528548	0.00161786	0.10144	1.04831	0.0857364	0.53125	0.973475
	HM077	1.40089	0.961838	0.623815	0.00144332	NA	NA	0.0548197	NA	NA
	HM078	1.40571	0.9604	0.656117	0.00184529	NA	NA	0.0638713	NA	NA
	HM079	1.50033	0.957473	0.477706	0.00171343	0.103177	1.04708	0.066578	0.559626	0.933604
	HM080	1.60705	0.948938	0.457217	0.00112209	NA	NA	0.0554114	NA	NA
	HM081	1.44169	0.963138	0.472898	0.00140244	NA	NA	0.0650607	NA	NA
	HM082	1.39355	0.981959	0.225744	0.00144537	NA	NA	0.0632266	NA	NA
	HM083	1.37452	0.966582	0.558468	0.00147031	NA	NA	0.0508966	NA	NA
	HM085	1.43398	0.961714	0.530396	0.00138445	NA	NA	0.0618944	NA	NA
	HM086	1.43007	0.962175	0.527559	0.00134008	0.098412	1.05818	0.0682286	0.508176	0.966392
	HM087	1.46394	0.962093	0.44634	0.00182768	NA	NA	0.06943	NA	NA
	HM088	1.4471	0.961606	0.497978	0.00176532	0.0993436	1.03587	0.0874064	0.512755	0.986882
	HM089	1.53197	0.94881	0.652068	0.00153184	0.0904477	1.02724	0.0572684	0.498539	0.956236
	HM091	1.44114	0.966556	0.395611	0.001761	0.0995729	1.03661	0.0709123	0.537588	0.951984
	HM092	1.40929	0.959884	0.662251	0.00186677	NA	NA	0.0646539	NA	NA
	HM093	1.4731	0.958664	0.511683	0.00125264	0.0915722	1.04772	0.0391288	0.487888	0.928289
	HM095	1.44332	0.962617	0.482109	0.00153923	NA	NA	0.0599543	NA	NA
	HM097	1.43675	0.959923	0.575038	0.00156046	0.0881827	1.01999	0.0570134	0.502089	0.953565
	HM098	1.44494	0.959202	0.572892	0.00167082	0.102894	1.04869	0.0629139	0.54617	0.936067
	HM099	1.31834	0.972229	0.561623	0.00140426	0.0948226	1.04552	0.0489847	0.493975	0.944778
	HM105	1.34329	0.966714	0.654134	0.00138223	0.108846	1.07879	0.0364198	0.562382	0.87922
	HM106	1.36395	0.971961	0.443882	0.00158216	NA	NA	0.0607326	NA	NA
	HM107	1.39846	0.968815	0.436836	0.00138742	NA	NA	0.0385542	NA	NA
	HM108	1.39231	0.967442	0.484466	0.00129646	NA	NA	0.037191	NA	NA
	HM109	1.53587	0.955712	0.442429	0.00111359	0.0987206	1.07565	0.0562623	0.520685	0.940867
	HM111	1.42894	0.971814	0.31908	0.00146349	0.0935332	1.03877	0.0698431	0.57513	0.929435
	HM112	1.2747	0.97414	0.648763	0.00208325	0.0960939	1.01408	0.0965	0.499609	1.00504
	HM114	1.41401	0.964503	0.505876	0.00170621	NA	NA	0.0666558	NA	NA
	HM115	1.4175	0.959213	0.657691	0.00192789	0.100417	1.03057	0.0647448	0.506028	0.962861
	HM117	1.37711	0.96567	0.576259	0.00130779	0.0913375	1.04331	0.0420947	0.539883	0.903845
	HM118	1.39601	0.963804	0.576158	0.00170621	0.0947925	1.02833	0.047199	0.509019	0.932022
	HM119	1.45085	0.959971	0.534229	0.00127975	NA	NA	0.0567608	NA	NA
	HM120	1.4081	0.968351	0.425434	0.00159688	NA	NA	0.0494126	NA	NA
	HM121	1.5036	0.959244	0.427647	0.00186677	NA	NA	0.064432	NA	NA
	HM122	1.50732	0.953999	0.556047	0.00132702	0.0887998	1.03566	0.0488789	0.508207	0.93568
	HM124	1.40571	0.963792	0.548921	0.00153923	0.0814914	1.0038	0.0593352	0.441347	0.999298
	HM125	1.43564	0.962172	0.51348	0.0015267	NA	NA	0.041251	NA	NA
	HM126	1.43063	0.965955	0.431185	0.00158216	NA	NA	0.0685807	NA	NA
	HM129	1.43785	0.963371	0.475214	0.00163656	0.100099	1.04426	0.0603594	0.546616	0.932066
	HM130	1.39846	0.970462	0.400586	0.00112962	0.0914244	1.05656	0.0507441	0.498674	0.945023
	HM131	1.4746	0.966655	0.33249	0.00203692	NA	NA	0.0660769	NA	NA
	HM133	1.48205	0.958454	0.495972	0.000756985	NA	NA	0.0347752	NA	NA
	HM134	1.56499	0.950709	0.504231	0.0013368	0.0941911	1.04836	0.0531202	0.539061	0.924894
	HM135	1.45613	0.954294	0.704117	0.0014604	0.0871232	1.02304	0.0605672	0.463691	0.984938
	HM138	1.37582	0.964932	0.603663	0.00108136	0.0949998	1.06936	0.0459106	0.566737	0.896838
	HM139	1.45403	0.959966	0.525927	0.00129646	0.0869584	1.03299	0.0510501	0.43992	0.985922
	HM141	1.46599	0.958175	0.54478	NA	NA	NA	NA	NA	NA
	HM143	1.61283	0.944729	0.558472	NA	0.0661556	NA	NA	0.438282	NA
	HM145	1.35856	0.968436	0.550091	0.00135335	NA	NA	0.0444528	NA	NA
	HM146	1.4736	0.957943	0.530437	0.00158655	NA	NA	0.0622981	NA	NA
	HM147	1.26686	0.9753	0.63809	0.00181034	NA	NA	0.0625702	NA	NA
	HM148	1.44764	0.960528	0.526539	0.00134669	0.0876655	1.03148	0.0402089	0.468133	0.943651
	HM149	1.37711	0.969161	0.480176	0.00176532	NA	NA	0.061103	NA	NA
	HM150	1.45085	0.959718	0.540957	0.00125264	0.0778864	1.01149	0.0340317	0.443202	0.945635
	HM151	1.46905	0.962595	0.424285	0.00103229	NA	NA	0.0475453	NA	NA
	HM152	NA	0.963873	NA	0.00118457	0.100954	1.07525	0.0452257	0.535002	0.912902
	HM153	1.36194	0.968575	0.537103	0.00166851	0.0969658	1.03537	0.0596994	0.492222	0.964181
	HM154	1.48402	0.956382	0.547749	0.00152188	0.0890162	1.02425	0.0558808	0.501653	0.951991
	HM155	1.37646	0.966513	0.553379	0.00140851	0.103342	1.06498	0.0488203	0.565946	0.902607
	HM156	1.26774	0.979491	0.51041	0.00231664	0.116349	1.04766	0.0902441	0.613683	0.932388
	HM157	1.30988	0.969098	0.694082	0.00175982	NA	NA	0.0542408	NA	NA
	HM159	1.44169	0.964367	0.443056	0.00179325	0.105929	1.04903	0.071423	0.580041	0.928813
	HM160	1.48548	0.959221	0.46791	0.00111613	0.08396	1.03824	0.0486165	0.425189	0.992477
	HM161	1.43398	0.962713	0.50232	0.00184057	0.0864668	1.00153	0.0717711	0.482776	0.987879
	HM162	1.44656	0.965641	0.404222	0.0014841	NA	NA	0.0661919	NA	NA
	HM163	1.56338	0.947756	0.595495	0.00108136	NA	NA	0.0315598	NA	NA
	HM164	1.31298	0.968148	0.716519	0.0016872	0.0887078	1.01457	0.0739362	0.419941	1.03786
	HM165	1.32586	0.971096	0.571869	0.00155245	NA	NA	0.0630872	NA	NA
	HM166	1.33613	0.971063	0.540888	0.00125264	NA	NA	0.0469521	NA	NA
	HM167	1.40571	0.969181	0.412235	0.00132702	NA	NA	0.0394557	NA	NA
	HM168	1.42269	NA	NA	0.00174811	NA	NA	0.0702747	NA	NA
	HM169	1.43509	0.961	0.547015	0.00180054	0.0994613	1.03441	0.0506696	0.512563	0.936276
	HM170	1.44005	0.958641	0.605079	0.00145223	0.111887	1.08073	0.0556115	0.582957	0.905077
	HM172	1.46394	0.958892	0.529005	0.00185052	NA	NA	0.0833514	NA	NA
	HM173	1.44602	0.967847	0.360654	0.0012837	0.0989259	1.06325	0.0622981	0.534423	0.941979
	HM175	1.42555	0.95852	0.654471	0.00149809	NA	NA	0.0698431	NA	NA
	HM176	1.45561	0.964668	0.406581	0.00130148	NA	NA	0.0584903	NA	NA
	HM177	1.4736	0.956664	0.568116	0.00168343	NA	NA	0.0590305	NA	NA
	HM178	1.52891	0.960602	0.352077	0.00184924	0.0848123	0.996936	0.0759974	0.464013	1.00658
	HM179	1.52005	0.952703	0.560222	0.00124205	0.0833984	1.02737	0.0452257	0.440082	0.974312
	HM180	1.42894	0.967812	0.393482	0.00181034	0.0975452	1.02957	0.0663493	0.507244	0.964373
	HM181	1.44978	0.959836	0.541029	0.00144665	0.0889041	1.02838	0.0593352	0.477363	0.973506
	HM182	1.44602	0.966336	0.390778	0.0017207	NA	NA	0.0591607	NA	NA
	HM183	1.40929	0.972217	0.345072	0.00176532	NA	NA	0.0639687	NA	NA
	HM184	1.30439	0.972034	0.611772	0.00145864	0.0968464	1.04695	0.0581357	0.491171	0.962393
	HM185	1.34611	0.96866	0.581418	0.00162317	0.0801506	0.995701	0.0409639	0.427096	0.974707
	HM186	1.53801	0.955758	0.436456	0.00139791	NA	NA	0.0392458	NA	NA
	HM187	1.48304	0.969392	0.276121	0.00140851	NA	NA	0.0576987	NA	NA
	HM188	1.516	0.95475	0.512045	0.00177	0.0897964	1.01314	0.0602779	0.500248	0.959892
	HM189	1.44114	0.965711	0.412984	0.000986608	NA	NA	0.0383292	NA	NA
	HM190	1.46083	0.958964	0.536224	0.00185547	NA	NA	0.070399	NA	NA
	HM191	1.41982	0.96392	0.506092	0.00151844	0.086835	1.01893	0.0488203	0.455077	0.970648
	HM192	1.44817	0.957779	0.607842	0.00188009	0.0890681	1.00619	0.0679669	0.482391	0.982947
	HM193	1.44978	0.963694	0.440871	0.0010167	NA	NA	0.0271006	NA	NA
	HM194	1.47259	0.961826	0.433991	0.00117867	NA	NA	0.0425653	NA	NA
	HM195	1.4471	0.960809	0.520669	0.00151588	NA	NA	0.0369302	NA	NA
	HM196	1.42725	0.966146	0.434231	0.00160208	NA	NA	0.0572684	NA	NA
	HM197	1.37904	0.96819	0.500626	0.000930431	NA	NA	0.0437068	NA	NA
	HM198	1.37904	0.970251	0.44801	0.00190205	0.105925	1.0438	0.0679669	0.561123	0.934639
	HM199	1.45455	0.963519	0.434577	NA	NA	NA	NA	NA	NA
	HM200	1.45138	0.960013	0.531368	0.00188933	0.0916199	1.01197	0.0612334	0.48557	0.970945
	HM201	1.46394	0.959224	0.520646	0.00146349	0.0953874	1.04321	0.0616448	0.521496	0.948731
	HM203	1.52716	0.963967	0.297036	0.000972077	0.08318	1.04834	0.0343962	0.44319	0.946619
	HM205	NA	0.965109	NA	0.00119111	0.0888572	1.04534	0.0468579	0.468595	0.957415
	HM206	1.35239	0.957644	NA	0.00130779	NA	NA	0.0374556	NA	NA
	HM256	1.39785	0.959757	0.708306	0.00149809	0.094921	1.04004	0.0501602	0.545711	0.916025
	HM259	1.41518	0.960475	0.622725	0.00149809	0.0924849	1.03417	0.0718295	0.486325	0.985547
	HM262	1.31606	0.969483	0.656565	0.00159041	0.0986457	1.04347	0.0655699	0.554267	0.935222
	HM266	1.38161	0.962847	0.655397	0.000939442	NA	NA	0.0285858	NA	NA
	HM267	1.40512	0.962121	0.600482	0.00143011	0.0914499	1.03572	0.0688067	0.512395	0.964519
	HM269	1.48008	0.957977	0.51305	0.00141387	0.0787675	1.00361	0.0536745	0.411625	1.01292
	HM270	1.43564	0.958191	0.634016	0.00100315	0.0971846	1.08152	0.0616093	0.54424	0.935274
	HM271	1.4021	0.962845	0.588546	0.00182768	0.0964325	1.02617	0.0681702	0.533853	0.950564
	HM276	1.34044	0.958215	NA	0.00123159	NA	NA	0.0530108	NA	NA
	HM277	1.45031	0.959763	0.541603	0.00104137	0.0943524	1.07119	0.0350386	0.513042	0.903161
	HM278	1.44223	0.972985	0.280241	0.00171033	0.102898	1.04662	0.0798923	0.57977	0.939086
	HM279	1.44223	0.960581	0.540064	0.00233805	0.110357	1.03488	0.0830904	0.561336	0.952868
	HM287	1.33685	0.972592	0.497656	0.00167781	0.0878533	1.01292	0.0583124	0.454673	0.987775
	HM288	1.42781	0.962872	0.51458	0.00131735	0.0942591	1.04983	0.0656212	0.510781	0.961116
	HM289	1.40751	0.967084	0.456502	0.00176532	0.0977633	1.03227	0.0607151	0.55713	0.926692
	HM290	1.39601	0.961553	0.650572	0.00140244	0.086679	1.02542	0.039064	0.452514	0.951721
	HM293	1.4081	0.96783	0.438384	0.00154626	0.100948	1.05123	0.0672849	0.52869	0.952443
	HM294	1.4741	0.967983	0.310809	0.00140524	NA	NA	0.0996093	NA	NA
	HM296	1.47909	0.960915	0.441319	0.0012082	NA	NA	0.0605869	NA	NA
	HM297	1.5511	0.953844	0.454958	0.00103757	0.0978033	1.07992	0.0324062	0.605937	0.847991
	HM298	1.50732	0.953469	0.571418	0.00152994	NA	NA	0.056546	NA	NA
	HM299	1.48597	0.957807	0.503272	0.00138223	0.094583	1.04634	0.050517	0.527797	0.92691
	HM300	1.4741	0.959833	0.47898	0.00141387	0.0833274	1.01597	0.0706239	0.449184	1.01034
	HM301	1.4535	0.962692	0.455956	0.00157125	0.106398	1.06187	0.0686693	0.484049	0.982801
	HM302	1.27037	0.971975	0.74549	0.00136682	NA	NA	0.0452257	NA	NA
	HM304	1.39293	0.964893	0.552731	0.0010167	NA	NA	0.0281848	NA	NA
	HM305	1.41866	0.961639	0.575675	0.000885261	0.0994769	1.09859	0.0416158	0.59701	0.873077
	HM306	1.43509	0.96809	0.375592	0.00170621	NA	NA	0.0816284	NA	NA
	HM307	1.44817	0.958245	0.59307	0.00146727	0.0978337	1.04874	0.0590305	0.56334	0.920764
	HM308	1.43509	0.958613	0.620646	0.00126608	0.0904132	1.04387	0.0639687	0.46252	0.990995
	HM309	1.45666	0.954159	0.705891	0.00171779	0.0858991	1.00597	0.0727862	0.486958	0.986382
	HM310	1.42269	0.961838	0.557588	0.00158216	0.109945	1.06884	0.0480153	0.578694	0.894489
	HM311	1.40691	0.96574	0.491202	0.00205218	0.1087	1.04295	0.0833093	0.540649	0.965116
	HM312	1.38605	0.963049	0.633184	0.00177403	0.0877513	1.00789	0.0594468	0.44211	0.998904
	HM313	1.42668	0.964117	0.483822	0.00138445	0.0949754	1.04714	0.0520464	0.515123	0.937151
	HM314	1.48791	0.95691	0.522602	0.00185196	0.0759351	0.973138	0.0685807	0.389993	1.05606
	HM315	1.36662	0.967646	0.549032	0.00145671	0.09048	1.03171	0.049026	0.476756	0.956097
	HM316	1.4776	0.958743	0.499164	0.00186316	0.0915737	1.01305	0.0938488	0.479518	1.01615
