# Supplementary material for: Genome-Wide Association Studies of Seed Performance Traits in Response to Heat Stress in Medicago truncatula Uncover MIEL1 as a Regulator of Seed Germination Plasticity
Source: Front Plant Sci. 2021 Jun 4;12:673072. doi: 10.3389/fpls.2021.673072 (PMC8213093; doi:10.3389/fpls.2021.673072)
Supplement: Supplementary file 1 [file Data_Sheet_1.zip › Supplementary Table S2.CSV]

CHR	POS	SNP	P
MtrunA17Chr1	21938	WEIGHT_H	0.008379425
MtrunA17Chr1	24360	WEIGHT_C	0.009102381
MtrunA17Chr1	56804	WEIGHT_C	0.003074672
MtrunA17Chr1	57480	WEIGHT_C	0.006464655
MtrunA17Chr1	57590	WEIGHT_PL	0.005470474
MtrunA17Chr1	59858	WEIGHT_C	0.000382731
MtrunA17Chr1	68997	WEIGHT_C	0.007017532
MtrunA17Chr1	68997	WEIGHT_C	0.007017532
MtrunA17Chr1	68997	WEIGHT_C	0.007017532
MtrunA17Chr1	70131	WEIGHT_C	0.008891814
MtrunA17Chr1	82731	WEIGHT_C	0.002011127
MtrunA17Chr1	82731	WEIGHT_C	0.002011127
MtrunA17Chr1	82811	WEIGHT_C	0.001470093
MtrunA17Chr1	82811	WEIGHT_C	0.001470093
MtrunA17Chr1	94217	WEIGHT_C	0.005929331
MtrunA17Chr1	96366	WEIGHT_C	0.00089952
MtrunA17Chr1	99640	WEIGHT_C	0.000793745
MtrunA17Chr1	112959	WEIGHT_C	0.002435315
MtrunA17Chr1	113404	WEIGHT_C	0.008470183
MtrunA17Chr1	121052	WEIGHT_C	0.000184251
MtrunA17Chr1	124396	WEIGHT_C	0.000455629
MtrunA17Chr1	125777	WEIGHT_C	0.008683084
MtrunA17Chr1	130975	WEIGHT_C	0.006462433
MtrunA17Chr1	131841	WEIGHT_C	0.003068196
MtrunA17Chr1	162428	WEIGHT_C	0.009184356
MtrunA17Chr1	167771	WEIGHT_C	0.005752391
MtrunA17Chr1	178205	WEIGHT_C	0.009184356
MtrunA17Chr1	179156	WEIGHT_C	0.007802999
MtrunA17Chr1	181210	WEIGHT_C	0.00234543
MtrunA17Chr1	183804	WEIGHT_C	0.00270778
MtrunA17Chr1	188627	WEIGHT_H	0.007800028
MtrunA17Chr1	192582	WEIGHT_PL	0.009787315
MtrunA17Chr1	200700	WEIGHT_PL	0.006126285
MtrunA17Chr1	205069	WEIGHT_PL	0.003858598
MtrunA17Chr1	215876	WEIGHT_H	0.006264877
MtrunA17Chr1	215925	WEIGHT_C	0.009969173
MtrunA17Chr1	220365	WEIGHT_C	0.000942798
MtrunA17Chr1	227348	WEIGHT_C	0.003518142
MtrunA17Chr1	232664	WEIGHT_H	0.002738103
MtrunA17Chr1	274611	WEIGHT_PL	0.008781373
MtrunA17Chr1	274618	WEIGHT_PL	0.00150464
MtrunA17Chr1	290951	WEIGHT_H	0.000621367
MtrunA17Chr1	302204	WEIGHT_C	0.004326395
MtrunA17Chr1	312860	WEIGHT_H	0.009890333
MtrunA17Chr1	313032	WEIGHT_H	0.004075542
MtrunA17Chr1	313468	WEIGHT_H	0.008690435
MtrunA17Chr1	318236	WEIGHT_PL	0.008257574
MtrunA17Chr1	339463	WEIGHT_H	0.003022641
MtrunA17Chr1	341124	WEIGHT_H	0.006156546
MtrunA17Chr1	348713	WEIGHT_PL	0.003220187
MtrunA17Chr1	350564	WEIGHT_H	0.008690435
MtrunA17Chr1	350606	WEIGHT_H	0.008893296
MtrunA17Chr1	354598	WEIGHT_C	0.005280997
MtrunA17Chr1	357673	WEIGHT_C	0.002361633
MtrunA17Chr1	363279	WEIGHT_PL	0.002967798
MtrunA17Chr1	401818	WEIGHT_C	0.002812248
MtrunA17Chr1	404855	WEIGHT_C	0.008768924
MtrunA17Chr1	420344	WEIGHT_H	0.001486013
MtrunA17Chr1	431796	WEIGHT_H	0.00130168
MtrunA17Chr1	431796	WEIGHT_H	0.00130168
MtrunA17Chr1	443571	WEIGHT_PL	0.002498444
MtrunA17Chr1	468512	WEIGHT_H	0.006151972
MtrunA17Chr1	468553	WEIGHT_H	0.008405307
MtrunA17Chr1	469554	WEIGHT_PL	0.00590041
MtrunA17Chr1	472726	WEIGHT_H	0.00880119
MtrunA17Chr1	472798	WEIGHT_H	0.00880119
MtrunA17Chr1	473547	WEIGHT_H	0.004275134
MtrunA17Chr1	475469	WEIGHT_H	0.007627044
MtrunA17Chr1	485158	WEIGHT_C	0.002767315
MtrunA17Chr1	485158	WEIGHT_C	0.002767315
MtrunA17Chr1	512589	WEIGHT_PL	0.004523084
MtrunA17Chr1	533361	WEIGHT_C	0.009234907
MtrunA17Chr1	542775	WEIGHT_H	0.009655996
MtrunA17Chr1	543904	WEIGHT_C	0.006557463
MtrunA17Chr1	555299	WEIGHT_C	0.009340248
MtrunA17Chr1	573852	WEIGHT_C	0.002780358
MtrunA17Chr1	576874	WEIGHT_C	0.005659908
MtrunA17Chr1	576918	WEIGHT_C	0.009734178
MtrunA17Chr1	576926	WEIGHT_H	0.00894565
MtrunA17Chr1	582409	WEIGHT_PL	0.004840907
MtrunA17Chr1	582604	WEIGHT_PL	0.005392611
MtrunA17Chr1	586622	WEIGHT_PL	0.006945271
MtrunA17Chr1	589681	WEIGHT_H	0.007969118
MtrunA17Chr1	629070	WEIGHT_C	0.004947984
MtrunA17Chr1	629974	WEIGHT_C	0.009161549
MtrunA17Chr1	638868	WEIGHT_PL	0.008894925
MtrunA17Chr1	638868	WEIGHT_PL	0.008894925
MtrunA17Chr1	645315	WEIGHT_C	0.008770703
MtrunA17Chr1	645315	WEIGHT_PL	0.005456675
MtrunA17Chr1	645418	WEIGHT_PL	0.009038619
MtrunA17Chr1	658445	WEIGHT_C	0.006296596
MtrunA17Chr1	658942	WEIGHT_C	0.004399025
MtrunA17Chr1	664010	WEIGHT_C	0.000855039
MtrunA17Chr1	664259	WEIGHT_C	0.008554469
MtrunA17Chr1	666435	WEIGHT_H	0.005148267
MtrunA17Chr1	666541	WEIGHT_H	0.006661466
MtrunA17Chr1	674165	WEIGHT_C	0.003582234
MtrunA17Chr1	676441	WEIGHT_C	0.00407897
MtrunA17Chr1	722274	WEIGHT_PL	0.003123802
MtrunA17Chr1	755510	WEIGHT_PL	0.001499249
MtrunA17Chr1	765644	WEIGHT_C	0.005348995
MtrunA17Chr1	769194	WEIGHT_PL	0.005639589
MtrunA17Chr1	774447	WEIGHT_PL	0.007610375
MtrunA17Chr1	776982	WEIGHT_PL	0.007215886
MtrunA17Chr1	777042	WEIGHT_PL	0.005456208
MtrunA17Chr1	792780	WEIGHT_C	0.003497164
MtrunA17Chr1	798749	WEIGHT_PL	0.004030576
MtrunA17Chr1	802165	WEIGHT_PL	0.003137175
MtrunA17Chr1	803215	WEIGHT_C	0.002354684
MtrunA17Chr1	804025	WEIGHT_C	0.008646577
MtrunA17Chr1	807258	WEIGHT_PL	0.001834191
MtrunA17Chr1	807342	WEIGHT_PL	0.001834191
MtrunA17Chr1	807673	WEIGHT_PL	0.00227116
MtrunA17Chr1	808194	WEIGHT_PL	0.001834191
MtrunA17Chr1	808194	WEIGHT_PL	0.001834191
MtrunA17Chr1	813476	WEIGHT_C	0.007368708
MtrunA17Chr1	813783	WEIGHT_C	0.007368708
MtrunA17Chr1	821389	WEIGHT_C	0.003826749
MtrunA17Chr1	821638	WEIGHT_PL	0.001599158
MtrunA17Chr1	829141	WEIGHT_C	0.001573276
MtrunA17Chr1	829198	WEIGHT_C	0.001666415
MtrunA17Chr1	829320	WEIGHT_C	0.004651113
MtrunA17Chr1	829346	WEIGHT_C	0.004651113
MtrunA17Chr1	829398	WEIGHT_C	0.000101759
MtrunA17Chr1	839385	WEIGHT_C	0.005397791
MtrunA17Chr1	844669	WEIGHT_C	0.007704424
MtrunA17Chr1	844945	WEIGHT_C	0.001105761
MtrunA17Chr1	844971	WEIGHT_C	0.006194918
MtrunA17Chr1	864503	WEIGHT_C	0.009405559
MtrunA17Chr1	874512	WEIGHT_C	0.009405559
MtrunA17Chr1	874512	WEIGHT_C	0.009405559
MtrunA17Chr1	881803	WEIGHT_H	0.005290412
MtrunA17Chr1	881854	WEIGHT_H	0.009741923
MtrunA17Chr1	896484	WEIGHT_C	0.003609699
MtrunA17Chr1	928473	WEIGHT_H	0.008947116
MtrunA17Chr1	941703	WEIGHT_C	0.001553126
MtrunA17Chr1	946946	WEIGHT_H	0.009947459
MtrunA17Chr1	955849	WEIGHT_PL	0.000587628
MtrunA17Chr1	968712	WEIGHT_PL	0.008336282
MtrunA17Chr1	990422	WEIGHT_C	0.004695954
MtrunA17Chr1	990475	WEIGHT_H	0.004133464
MtrunA17Chr1	990954	WEIGHT_PL	0.008570365
MtrunA17Chr1	1111271	WEIGHT_C	0.006684835
MtrunA17Chr1	1111282	WEIGHT_H	0.008433669
MtrunA17Chr1	1114696	WEIGHT_C	0.00732997
MtrunA17Chr1	1145807	WEIGHT_C	0.003343612
MtrunA17Chr1	1146260	WEIGHT_C	0.006255322
MtrunA17Chr1	1146286	WEIGHT_C	0.005762089
MtrunA17Chr1	1176715	WEIGHT_C	0.007456901
MtrunA17Chr1	1179969	WEIGHT_H	0.009657207
MtrunA17Chr1	1179969	WEIGHT_H	0.009657207
MtrunA17Chr1	1182471	WEIGHT_H	0.002092486
MtrunA17Chr1	1186110	WEIGHT_C	0.008893742
MtrunA17Chr1	1188554	WEIGHT_C	0.002693641
MtrunA17Chr1	1188585	WEIGHT_C	0.003284966
MtrunA17Chr1	1188604	WEIGHT_C	0.002486395
MtrunA17Chr1	1188634	WEIGHT_C	0.008403909
MtrunA17Chr1	1188769	WEIGHT_C	0.005377253
MtrunA17Chr1	1209121	WEIGHT_H	0.006886329
MtrunA17Chr1	1210950	WEIGHT_H	0.006734314
MtrunA17Chr1	1222644	WEIGHT_C	0.000329636
MtrunA17Chr1	1228839	WEIGHT_C	0.006606721
MtrunA17Chr1	1230342	WEIGHT_H	0.007863974
MtrunA17Chr1	1236319	WEIGHT_H	0.008498717
MtrunA17Chr1	1261217	WEIGHT_PL	0.003634084
MtrunA17Chr1	1264845	WEIGHT_H	0.009542729
MtrunA17Chr1	1267107	WEIGHT_C	0.006983294
MtrunA17Chr1	1267107	WEIGHT_C	0.006983294
MtrunA17Chr1	1280316	WEIGHT_C	0.007656495
MtrunA17Chr1	1283936	WEIGHT_PL	0.009844474
MtrunA17Chr1	1283936	WEIGHT_PL	0.009844474
MtrunA17Chr1	1283936	WEIGHT_PL	0.009844474
MtrunA17Chr1	1288661	WEIGHT_PL	0.003623674
MtrunA17Chr1	1291433	WEIGHT_C	0.002642379
MtrunA17Chr1	1291456	WEIGHT_C	0.003228073
MtrunA17Chr1	1295294	WEIGHT_PL	0.001252439
MtrunA17Chr1	1340161	WEIGHT_PL	0.008469122
MtrunA17Chr1	1351797	WEIGHT_PL	0.008339893
MtrunA17Chr1	1364545	WEIGHT_PL	0.009254455
MtrunA17Chr1	1366484	WEIGHT_H	0.009542729
MtrunA17Chr1	1368014	WEIGHT_PL	0.006644424
MtrunA17Chr1	1371070	WEIGHT_H	0.009542729
MtrunA17Chr1	1372142	WEIGHT_H	0.009542729
MtrunA17Chr1	1379392	WEIGHT_H	0.007566619
MtrunA17Chr1	1395870	WEIGHT_H	0.000363766
MtrunA17Chr1	1395873	WEIGHT_H	0.00069313
MtrunA17Chr1	1395882	WEIGHT_H	0.009586085
MtrunA17Chr1	1396603	WEIGHT_PL	0.0096102
MtrunA17Chr1	1396755	WEIGHT_PL	0.001245621
MtrunA17Chr1	1396832	WEIGHT_PL	0.007336983
MtrunA17Chr1	1396894	WEIGHT_PL	0.001285255
MtrunA17Chr1	1397013	WEIGHT_H	0.002295098
MtrunA17Chr1	1434872	WEIGHT_PL	0.006419058
MtrunA17Chr1	1434877	WEIGHT_PL	0.006674902
MtrunA17Chr1	1438384	WEIGHT_PL	0.002383932
MtrunA17Chr1	1438404	WEIGHT_PL	0.005971896
MtrunA17Chr1	1438860	WEIGHT_PL	0.007832555
MtrunA17Chr1	1451619	WEIGHT_C	0.009843228
MtrunA17Chr1	1463354	WEIGHT_C	0.004511987
MtrunA17Chr1	1463365	WEIGHT_C	0.00523787
MtrunA17Chr1	1503179	WEIGHT_H	0.00577854
MtrunA17Chr1	1509665	WEIGHT_H	0.006441628
MtrunA17Chr1	1512541	WEIGHT_C	0.003419226
MtrunA17Chr1	1513856	WEIGHT_C	0.006905025
MtrunA17Chr1	1513943	WEIGHT_C	0.0080399
MtrunA17Chr1	1513958	WEIGHT_C	0.0080399
MtrunA17Chr1	1514221	WEIGHT_C	0.0080399
MtrunA17Chr1	1514255	WEIGHT_C	0.008888992
MtrunA17Chr1	1514425	WEIGHT_C	0.008888992
MtrunA17Chr1	1514428	WEIGHT_C	0.008888992
MtrunA17Chr1	1517391	WEIGHT_C	0.008888992
MtrunA17Chr1	1517399	WEIGHT_C	0.008888992
MtrunA17Chr1	1519044	WEIGHT_C	0.005484896
MtrunA17Chr1	1519064	WEIGHT_C	0.005484896
MtrunA17Chr1	1519792	WEIGHT_C	0.008888992
MtrunA17Chr1	1520514	WEIGHT_C	0.008888992
MtrunA17Chr1	1521102	WEIGHT_C	0.006819877
MtrunA17Chr1	1521104	WEIGHT_C	0.006819877
MtrunA17Chr1	1521145	WEIGHT_C	0.008242092
MtrunA17Chr1	1529609	WEIGHT_C	0.001214947
MtrunA17Chr1	1539693	WEIGHT_PL	0.006359699
MtrunA17Chr1	1539701	WEIGHT_PL	0.006359699
MtrunA17Chr1	1539818	WEIGHT_PL	0.006359699
MtrunA17Chr1	1539938	WEIGHT_PL	0.006359699
MtrunA17Chr1	1556641	WEIGHT_PL	0.006855825
MtrunA17Chr1	1561788	WEIGHT_PL	0.002199496
MtrunA17Chr1	1599438	WEIGHT_PL	0.006683978
MtrunA17Chr1	1601082	WEIGHT_PL	0.003744161
MtrunA17Chr1	1603051	WEIGHT_PL	0.004120021
MtrunA17Chr1	1603090	WEIGHT_PL	0.009399384
MtrunA17Chr1	1622086	WEIGHT_PL	0.00117149
MtrunA17Chr1	1624945	WEIGHT_C	0.004639753
MtrunA17Chr1	1637005	WEIGHT_H	0.009612047
MtrunA17Chr1	1638500	WEIGHT_PL	0.007575213
MtrunA17Chr1	1638582	WEIGHT_PL	0.009950436
MtrunA17Chr1	1644853	WEIGHT_C	0.007733018
MtrunA17Chr1	1649841	WEIGHT_H	0.00292821
MtrunA17Chr1	1651297	WEIGHT_PL	0.004266948
MtrunA17Chr1	1651696	WEIGHT_PL	0.009399384
MtrunA17Chr1	1659376	WEIGHT_PL	0.006544233
MtrunA17Chr1	1671971	WEIGHT_PL	0.005874851
MtrunA17Chr1	1673180	WEIGHT_PL	0.008913022
MtrunA17Chr1	1673558	WEIGHT_PL	0.004266948
MtrunA17Chr1	1673800	WEIGHT_PL	0.009050581
MtrunA17Chr1	1674264	WEIGHT_PL	0.004563901
MtrunA17Chr1	1674659	WEIGHT_PL	0.005788806
MtrunA17Chr1	1675643	WEIGHT_PL	0.009050581
MtrunA17Chr1	1676326	WEIGHT_PL	0.006544233
MtrunA17Chr1	1677889	WEIGHT_PL	0.008274456
MtrunA17Chr1	1678586	WEIGHT_H	0.001590703
MtrunA17Chr1	1679555	WEIGHT_PL	0.006544233
MtrunA17Chr1	1679736	WEIGHT_PL	0.006464164
MtrunA17Chr1	1687998	WEIGHT_PL	0.006464164
MtrunA17Chr1	1688828	WEIGHT_PL	0.006464164
MtrunA17Chr1	1690347	WEIGHT_PL	0.006544233
MtrunA17Chr1	1690901	WEIGHT_C	0.007982199
MtrunA17Chr1	1697394	WEIGHT_C	0.005026468
MtrunA17Chr1	1697436	WEIGHT_PL	0.007683765
MtrunA17Chr1	1697657	WEIGHT_PL	0.009201356
MtrunA17Chr1	1704153	WEIGHT_PL	0.000957459
MtrunA17Chr1	1705281	WEIGHT_PL	0.006544233
MtrunA17Chr1	1707440	WEIGHT_PL	0.008727863
MtrunA17Chr1	1708587	WEIGHT_PL	0.006464164
MtrunA17Chr1	1708680	WEIGHT_PL	0.006464164
MtrunA17Chr1	1708699	WEIGHT_PL	0.006464164
MtrunA17Chr1	1710989	WEIGHT_PL	0.004266948
MtrunA17Chr1	1711178	WEIGHT_PL	0.006544233
MtrunA17Chr1	1712843	WEIGHT_PL	0.006464164
MtrunA17Chr1	1713784	WEIGHT_PL	0.003695553
MtrunA17Chr1	1716235	WEIGHT_PL	0.00463329
MtrunA17Chr1	1717119	WEIGHT_PL	0.006544233
MtrunA17Chr1	1718072	WEIGHT_PL	0.004563901
MtrunA17Chr1	1719298	WEIGHT_PL	0.000423019
MtrunA17Chr1	1719330	WEIGHT_PL	0.004266948
MtrunA17Chr1	1719457	WEIGHT_C	0.002280945
MtrunA17Chr1	1720581	WEIGHT_PL	0.002601844
MtrunA17Chr1	1720644	WEIGHT_PL	0.005599306
MtrunA17Chr1	1720712	WEIGHT_PL	0.006544233
MtrunA17Chr1	1720861	WEIGHT_PL	0.006464164
MtrunA17Chr1	1721872	WEIGHT_PL	0.00146202
MtrunA17Chr1	1722130	WEIGHT_PL	0.006908755
MtrunA17Chr1	1723057	WEIGHT_PL	0.00146225
MtrunA17Chr1	1724061	WEIGHT_PL	0.00848982
MtrunA17Chr1	1724233	WEIGHT_PL	0.00146202
MtrunA17Chr1	1724762	WEIGHT_PL	0.00146225
MtrunA17Chr1	1725169	WEIGHT_PL	0.00146202
MtrunA17Chr1	1725225	WEIGHT_PL	0.00146202
MtrunA17Chr1	1729830	WEIGHT_PL	0.009399384
MtrunA17Chr1	1733528	WEIGHT_PL	0.005026091
MtrunA17Chr1	1735516	WEIGHT_C	0.002308828
MtrunA17Chr1	1736098	WEIGHT_PL	0.009933824
MtrunA17Chr1	1737164	WEIGHT_PL	0.006464164
MtrunA17Chr1	1739322	WEIGHT_PL	0.004640537
MtrunA17Chr1	1744151	WEIGHT_PL	0.007635418
MtrunA17Chr1	1746678	WEIGHT_PL	0.002176813
MtrunA17Chr1	1747067	WEIGHT_PL	0.006459108
MtrunA17Chr1	1748372	WEIGHT_PL	0.006448387
MtrunA17Chr1	1748372	WEIGHT_PL	0.006448387
MtrunA17Chr1	1749476	WEIGHT_PL	0.007235192
MtrunA17Chr1	1749476	WEIGHT_PL	0.007235192
MtrunA17Chr1	1749573	WEIGHT_PL	0.004741579
MtrunA17Chr1	1750096	WEIGHT_PL	0.008855378
MtrunA17Chr1	1750697	WEIGHT_PL	0.007896396
MtrunA17Chr1	1752445	WEIGHT_PL	0.004312853
MtrunA17Chr1	1752655	WEIGHT_PL	0.006996755
MtrunA17Chr1	1752774	WEIGHT_PL	0.004383197
MtrunA17Chr1	1759108	WEIGHT_PL	0.004563901
MtrunA17Chr1	1760288	WEIGHT_PL	0.003420776
MtrunA17Chr1	1760288	WEIGHT_PL	0.003420776
MtrunA17Chr1	1760468	WEIGHT_PL	0.002539347
MtrunA17Chr1	1760468	WEIGHT_PL	0.002539347
MtrunA17Chr1	1765033	WEIGHT_PL	0.004266948
MtrunA17Chr1	1765063	WEIGHT_PL	0.002618262
MtrunA17Chr1	1766660	WEIGHT_PL	0.00260585
MtrunA17Chr1	1770176	WEIGHT_PL	0.004009805
MtrunA17Chr1	1770310	WEIGHT_PL	0.005379069
MtrunA17Chr1	1775131	WEIGHT_PL	0.001724726
MtrunA17Chr1	1787515	WEIGHT_C	0.00554786
MtrunA17Chr1	1788006	WEIGHT_PL	0.009608943
MtrunA17Chr1	1798929	WEIGHT_PL	0.005333916
MtrunA17Chr1	1799506	WEIGHT_PL	0.006084928
MtrunA17Chr1	1801657	WEIGHT_PL	0.006669118
MtrunA17Chr1	1801657	WEIGHT_PL	0.006669118
MtrunA17Chr1	1801657	WEIGHT_PL	0.006669118
MtrunA17Chr1	1801657	WEIGHT_PL	0.006669118
MtrunA17Chr1	1801657	WEIGHT_PL	0.006669118
MtrunA17Chr1	1801929	WEIGHT_PL	0.00738312
MtrunA17Chr1	1804257	WEIGHT_C	0.00943848
MtrunA17Chr1	1804755	WEIGHT_PL	0.000818614
MtrunA17Chr1	1804927	WEIGHT_PL	0.000970161
MtrunA17Chr1	1805017	WEIGHT_C	0.007660791
MtrunA17Chr1	1805488	WEIGHT_C	0.00041029
MtrunA17Chr1	1805645	WEIGHT_C	0.004058003
MtrunA17Chr1	1805700	WEIGHT_C	0.009441562
MtrunA17Chr1	1805767	WEIGHT_C	0.005861136
MtrunA17Chr1	1805910	WEIGHT_C	0.003113098
MtrunA17Chr1	1805911	WEIGHT_C	0.003113098
MtrunA17Chr1	1806000	WEIGHT_C	0.009456994
MtrunA17Chr1	1806051	WEIGHT_C	0.001855493
MtrunA17Chr1	1806057	WEIGHT_C	0.005819759
MtrunA17Chr1	1806084	WEIGHT_C	0.001065208
MtrunA17Chr1	1812063	WEIGHT_C	0.004405311
MtrunA17Chr1	1812414	WEIGHT_C	0.007527526
MtrunA17Chr1	1813345	WEIGHT_PL	0.003489339
MtrunA17Chr1	1813469	WEIGHT_C	0.001169259
MtrunA17Chr1	1816300	WEIGHT_C	0.000126459
MtrunA17Chr1	1816343	WEIGHT_C	0.004920454
MtrunA17Chr1	1817058	WEIGHT_C	6.49E-05
MtrunA17Chr1	1817061	WEIGHT_C	6.31E-05
MtrunA17Chr1	1817107	WEIGHT_C	0.000600778
MtrunA17Chr1	1817109	WEIGHT_C	0.001398652
MtrunA17Chr1	1817112	WEIGHT_C	0.001324724
MtrunA17Chr1	1817203	WEIGHT_C	0.005652506
MtrunA17Chr1	1817256	WEIGHT_C	0.001050396
MtrunA17Chr1	1817297	WEIGHT_C	0.001050396
MtrunA17Chr1	1817324	WEIGHT_C	0.001520348
MtrunA17Chr1	1817399	WEIGHT_C	0.001446059
MtrunA17Chr1	1821554	WEIGHT_C	0.007934853
MtrunA17Chr1	1821554	WEIGHT_C	0.007934853
MtrunA17Chr1	1827680	WEIGHT_PL	0.008976738
MtrunA17Chr1	1843718	WEIGHT_C	0.008641693
MtrunA17Chr1	1848078	WEIGHT_C	0.007409003
MtrunA17Chr1	1906174	WEIGHT_C	0.001122333
MtrunA17Chr1	1906206	WEIGHT_C	0.006993469
MtrunA17Chr1	1906218	WEIGHT_C	0.008372812
MtrunA17Chr1	1910571	WEIGHT_PL	0.007261126
MtrunA17Chr1	1918630	WEIGHT_PL	0.001382584
MtrunA17Chr1	1920950	WEIGHT_PL	0.003910687
MtrunA17Chr1	1921140	WEIGHT_PL	0.003910687
MtrunA17Chr1	1933998	WEIGHT_PL	0.006052431
MtrunA17Chr1	1934069	WEIGHT_PL	0.002094213
MtrunA17Chr1	1934470	WEIGHT_C	0.005387231
MtrunA17Chr1	1940910	WEIGHT_PL	0.007945329
MtrunA17Chr1	1945630	WEIGHT_PL	0.008511576
MtrunA17Chr1	1950750	WEIGHT_C	0.006799022
MtrunA17Chr1	1960167	WEIGHT_C	0.006651411
MtrunA17Chr1	1964061	WEIGHT_PL	0.003627341
MtrunA17Chr1	1970866	WEIGHT_PL	0.005558475
MtrunA17Chr1	1971532	WEIGHT_PL	0.005478112
MtrunA17Chr1	1971603	WEIGHT_PL	0.005478112
MtrunA17Chr1	1977395	WEIGHT_PL	0.003893835
MtrunA17Chr1	1977397	WEIGHT_PL	0.007049174
MtrunA17Chr1	1979814	WEIGHT_PL	0.007323992
MtrunA17Chr1	1980641	WEIGHT_C	0.006651411
MtrunA17Chr1	1980999	WEIGHT_C	0.003269851
MtrunA17Chr1	1982914	WEIGHT_C	0.009363207
MtrunA17Chr1	1983412	WEIGHT_C	0.006366181
MtrunA17Chr1	1985257	WEIGHT_H	0.007761305
MtrunA17Chr1	1986956	WEIGHT_C	0.007011349
MtrunA17Chr1	1996625	WEIGHT_PL	0.002213743
MtrunA17Chr1	2000221	WEIGHT_C	0.009515286
MtrunA17Chr1	2004595	WEIGHT_PL	0.008314166
MtrunA17Chr1	2009305	WEIGHT_H	0.009017828
MtrunA17Chr1	2009366	WEIGHT_H	0.002883569
MtrunA17Chr1	2009930	WEIGHT_C	0.006151092
MtrunA17Chr1	2012585	WEIGHT_C	0.00122981
MtrunA17Chr1	2014210	WEIGHT_C	0.009068395
MtrunA17Chr1	2014365	WEIGHT_PL	0.008328175
MtrunA17Chr1	2014501	WEIGHT_C	0.002168536
MtrunA17Chr1	2018386	WEIGHT_PL	0.005908388
MtrunA17Chr1	2018583	WEIGHT_PL	0.009528547
MtrunA17Chr1	2037321	WEIGHT_C	0.006455698
MtrunA17Chr1	2038565	WEIGHT_C	0.008016483
MtrunA17Chr1	2046121	WEIGHT_C	0.003901937
MtrunA17Chr1	2046121	WEIGHT_PL	0.005173127
MtrunA17Chr1	2050239	WEIGHT_C	0.000338186
MtrunA17Chr1	2056114	WEIGHT_PL	0.003100308
MtrunA17Chr1	2056815	WEIGHT_PL	0.00340487
MtrunA17Chr1	2056874	WEIGHT_PL	0.00225487
MtrunA17Chr1	2057191	WEIGHT_PL	0.001749666
MtrunA17Chr1	2057388	WEIGHT_PL	0.003472292
MtrunA17Chr1	2059200	WEIGHT_PL	0.005994506
MtrunA17Chr1	2059202	WEIGHT_PL	0.005994506
MtrunA17Chr1	2059216	WEIGHT_PL	0.005994506
MtrunA17Chr1	2066657	WEIGHT_H	0.006747949
MtrunA17Chr1	2066907	WEIGHT_C	0.003932849
MtrunA17Chr1	2071567	WEIGHT_PL	0.004348689
MtrunA17Chr1	2076033	WEIGHT_PL	0.006300791
MtrunA17Chr1	2078434	WEIGHT_PL	0.004202576
MtrunA17Chr1	2080927	WEIGHT_PL	4.42E-05
MtrunA17Chr1	2081171	WEIGHT_PL	0.003231309
MtrunA17Chr1	2085342	WEIGHT_PL	0.00790188
MtrunA17Chr1	2086236	WEIGHT_PL	0.001092234
MtrunA17Chr1	2086415	WEIGHT_PL	0.006461955
MtrunA17Chr1	2097231	WEIGHT_C	0.006656547
MtrunA17Chr1	2097233	WEIGHT_C	0.006656547
MtrunA17Chr1	2106735	WEIGHT_PL	0.000383813
MtrunA17Chr1	2108444	WEIGHT_PL	0.00350612
MtrunA17Chr1	2108444	WEIGHT_PL	0.00350612
MtrunA17Chr1	2109640	WEIGHT_PL	0.008737127
MtrunA17Chr1	2109640	WEIGHT_PL	0.008737127
MtrunA17Chr1	2111408	WEIGHT_PL	0.007016216
MtrunA17Chr1	2111408	WEIGHT_PL	0.007016216
MtrunA17Chr1	2116617	WEIGHT_PL	0.003466654
MtrunA17Chr1	2116892	WEIGHT_PL	0.008737127
MtrunA17Chr1	2117925	WEIGHT_PL	0.005113774
MtrunA17Chr1	2117943	WEIGHT_PL	0.008737127
MtrunA17Chr1	2118424	WEIGHT_PL	0.0022501
MtrunA17Chr1	2118736	WEIGHT_PL	0.003466654
MtrunA17Chr1	2119806	WEIGHT_PL	0.002859134
MtrunA17Chr1	2121221	WEIGHT_PL	0.004957554
MtrunA17Chr1	2121971	WEIGHT_PL	0.001015116
MtrunA17Chr1	2122058	WEIGHT_PL	0.005604509
MtrunA17Chr1	2128219	WEIGHT_PL	0.005460658
MtrunA17Chr1	2128527	WEIGHT_H	0.008688749
MtrunA17Chr1	2128527	WEIGHT_PL	0.003271278
MtrunA17Chr1	2131846	WEIGHT_C	0.004634546
MtrunA17Chr1	2136979	WEIGHT_PL	0.000197212
MtrunA17Chr1	2138032	WEIGHT_PL	0.006463956
MtrunA17Chr1	2159803	WEIGHT_C	0.005617253
MtrunA17Chr1	2159803	WEIGHT_PL	0.005228192
MtrunA17Chr1	2159843	WEIGHT_PL	0.000259818
MtrunA17Chr1	2167046	WEIGHT_PL	0.005460658
MtrunA17Chr1	2173117	WEIGHT_PL	0.003662152
MtrunA17Chr1	2175607	WEIGHT_PL	0.004769051
MtrunA17Chr1	2178908	WEIGHT_H	0.003044174
MtrunA17Chr1	2179236	WEIGHT_PL	0.007994301
MtrunA17Chr1	2183071	WEIGHT_H	0.009451803
MtrunA17Chr1	2184413	WEIGHT_PL	0.000855072
MtrunA17Chr1	2184428	WEIGHT_H	0.004738691
MtrunA17Chr1	2191894	WEIGHT_H	0.004738691
MtrunA17Chr1	2192618	WEIGHT_PL	0.009412347
MtrunA17Chr1	2193026	WEIGHT_C	0.003000698
MtrunA17Chr1	2197265	WEIGHT_H	0.008342448
MtrunA17Chr1	2198806	WEIGHT_H	0.006504963
MtrunA17Chr1	2198806	WEIGHT_H	0.006504963
MtrunA17Chr1	2208485	WEIGHT_H	0.003198391
MtrunA17Chr1	2209754	WEIGHT_H	0.008819467
MtrunA17Chr1	2209758	WEIGHT_H	0.003509963
MtrunA17Chr1	2209767	WEIGHT_H	0.003509963
MtrunA17Chr1	2209797	WEIGHT_H	0.003509963
MtrunA17Chr1	2209944	WEIGHT_H	0.004228213
MtrunA17Chr1	2210026	WEIGHT_H	0.004823695
MtrunA17Chr1	2210967	WEIGHT_H	0.004008281
MtrunA17Chr1	2211020	WEIGHT_H	0.004008281
MtrunA17Chr1	2212619	WEIGHT_H	0.0091416
MtrunA17Chr1	2218517	WEIGHT_H	0.002081042
MtrunA17Chr1	2219799	WEIGHT_H	0.003250972
MtrunA17Chr1	2222613	WEIGHT_H	0.002548075
MtrunA17Chr1	2225406	WEIGHT_H	0.004655515
MtrunA17Chr1	2225406	WEIGHT_H	0.004655515
MtrunA17Chr1	2228485	WEIGHT_H	0.00548643
MtrunA17Chr1	2228485	WEIGHT_H	0.00548643
MtrunA17Chr1	2228485	WEIGHT_H	0.00548643
MtrunA17Chr1	2228888	WEIGHT_H	0.006309483
MtrunA17Chr1	2228888	WEIGHT_H	0.006309483
MtrunA17Chr1	2228962	WEIGHT_H	0.006309483
MtrunA17Chr1	2228962	WEIGHT_H	0.006309483
MtrunA17Chr1	2229829	WEIGHT_H	0.005347489
MtrunA17Chr1	2231910	WEIGHT_H	0.00391517
MtrunA17Chr1	2235396	WEIGHT_H	0.002497693
MtrunA17Chr1	2235396	WEIGHT_H	0.002497693
MtrunA17Chr1	2235988	WEIGHT_H	0.002548075
MtrunA17Chr1	2235988	WEIGHT_H	0.002548075
MtrunA17Chr1	2236255	WEIGHT_H	0.002548075
MtrunA17Chr1	2236255	WEIGHT_H	0.002548075
MtrunA17Chr1	2237261	WEIGHT_H	0.002548075
MtrunA17Chr1	2237261	WEIGHT_H	0.002548075
MtrunA17Chr1	2238247	WEIGHT_H	0.002548075
MtrunA17Chr1	2241977	WEIGHT_H	0.00092538
MtrunA17Chr1	2242501	WEIGHT_H	0.002548075
MtrunA17Chr1	2247459	WEIGHT_H	0.001190493
MtrunA17Chr1	2248445	WEIGHT_PL	0.000449889
MtrunA17Chr1	2251140	WEIGHT_H	0.002594842
MtrunA17Chr1	2256862	WEIGHT_H	0.006218192
MtrunA17Chr1	2257012	WEIGHT_H	0.006218192
MtrunA17Chr1	2257401	WEIGHT_H	0.006218192
MtrunA17Chr1	2259643	WEIGHT_H	0.006218192
MtrunA17Chr1	2262053	WEIGHT_PL	0.004281867
MtrunA17Chr1	2262612	WEIGHT_H	0.006218192
MtrunA17Chr1	2262748	WEIGHT_H	0.002548075
MtrunA17Chr1	2263735	WEIGHT_H	0.006218192
MtrunA17Chr1	2269616	WEIGHT_PL	0.003446263
MtrunA17Chr1	2269746	WEIGHT_PL	0.001755602
MtrunA17Chr1	2269918	WEIGHT_PL	0.001733771
MtrunA17Chr1	2271245	WEIGHT_PL	0.005469111
MtrunA17Chr1	2271928	WEIGHT_PL	0.003196018
MtrunA17Chr1	2274880	WEIGHT_PL	0.003631667
MtrunA17Chr1	2276915	WEIGHT_PL	0.003196018
MtrunA17Chr1	2278898	WEIGHT_PL	0.007753335
MtrunA17Chr1	2293805	WEIGHT_PL	0.001018189
MtrunA17Chr1	2293805	WEIGHT_PL	0.001018189
MtrunA17Chr1	2297360	WEIGHT_PL	0.001906371
MtrunA17Chr1	2304175	WEIGHT_PL	0.002243322
MtrunA17Chr1	2312473	WEIGHT_PL	0.001018189
MtrunA17Chr1	2314573	WEIGHT_PL	0.000601175
MtrunA17Chr1	2314573	WEIGHT_PL	0.000601175
MtrunA17Chr1	2328600	WEIGHT_PL	0.000851017
MtrunA17Chr1	2334157	WEIGHT_C	0.006275559
MtrunA17Chr1	2335624	WEIGHT_C	0.00972085
MtrunA17Chr1	2335700	WEIGHT_C	0.005536487
MtrunA17Chr1	2335842	WEIGHT_C	0.002716287
MtrunA17Chr1	2336215	WEIGHT_PL	0.002243916
MtrunA17Chr1	2336254	WEIGHT_C	0.005553656
MtrunA17Chr1	2336509	WEIGHT_C	0.000681191
MtrunA17Chr1	2341781	WEIGHT_PL	0.001499998
MtrunA17Chr1	2346206	WEIGHT_PL	0.00499131
MtrunA17Chr1	2346354	WEIGHT_PL	0.003653233
MtrunA17Chr1	2350400	WEIGHT_PL	0.009576535
MtrunA17Chr1	2351138	WEIGHT_PL	0.003652337
MtrunA17Chr1	2352811	WEIGHT_PL	0.003652337
MtrunA17Chr1	2352811	WEIGHT_PL	0.003652337
MtrunA17Chr1	2353683	WEIGHT_PL	0.003653233
MtrunA17Chr1	2353683	WEIGHT_PL	0.003653233
MtrunA17Chr1	2354197	WEIGHT_PL	0.003652337
MtrunA17Chr1	2354197	WEIGHT_PL	0.003652337
MtrunA17Chr1	2354766	WEIGHT_PL	0.002277194
MtrunA17Chr1	2360963	WEIGHT_PL	0.009695854
MtrunA17Chr1	2371575	WEIGHT_PL	0.009863665
MtrunA17Chr1	2373621	WEIGHT_C	0.001686277
MtrunA17Chr1	2373630	WEIGHT_C	0.00818677
MtrunA17Chr1	2373630	WEIGHT_H	0.008460064
MtrunA17Chr1	2376017	WEIGHT_PL	0.008518842
MtrunA17Chr1	2377276	WEIGHT_PL	0.003358828
MtrunA17Chr1	2378594	WEIGHT_PL	0.002372443
MtrunA17Chr1	2378625	WEIGHT_PL	0.004475559
MtrunA17Chr1	2380543	WEIGHT_H	0.005257761
MtrunA17Chr1	2380575	WEIGHT_C	0.00410029
MtrunA17Chr1	2383847	WEIGHT_H	0.002958247
MtrunA17Chr1	2384826	WEIGHT_PL	0.003935982
MtrunA17Chr1	2427653	WEIGHT_PL	0.004150812
MtrunA17Chr1	2428657	WEIGHT_PL	0.005160845
MtrunA17Chr1	2432490	WEIGHT_C	0.001697296
MtrunA17Chr1	2434522	WEIGHT_C	0.00308377
MtrunA17Chr1	2435755	WEIGHT_PL	0.007227627
MtrunA17Chr1	2437050	WEIGHT_H	0.000980268
MtrunA17Chr1	2440672	WEIGHT_PL	0.001962293
MtrunA17Chr1	2447476	WEIGHT_C	0.004018057
MtrunA17Chr1	2452929	WEIGHT_PL	0.006333341
MtrunA17Chr1	2456678	WEIGHT_PL	0.002378296
MtrunA17Chr1	2464244	WEIGHT_H	0.001742393
MtrunA17Chr1	2465572	WEIGHT_PL	3.94E-05
MtrunA17Chr1	2465900	WEIGHT_PL	0.005358861
MtrunA17Chr1	2465914	WEIGHT_PL	0.003043685
MtrunA17Chr1	2485335	WEIGHT_PL	0.009448273
MtrunA17Chr1	2485335	WEIGHT_PL	0.009448273
MtrunA17Chr1	2485342	WEIGHT_PL	0.009448273
MtrunA17Chr1	2485342	WEIGHT_PL	0.009448273
MtrunA17Chr1	2485344	WEIGHT_PL	0.009448273
MtrunA17Chr1	2485344	WEIGHT_PL	0.009448273
MtrunA17Chr1	2493074	WEIGHT_PL	0.004752984
MtrunA17Chr1	2493370	WEIGHT_PL	0.001533146
MtrunA17Chr1	2493820	WEIGHT_PL	0.002902822
MtrunA17Chr1	2493845	WEIGHT_PL	0.005118499
MtrunA17Chr1	2493919	WEIGHT_PL	0.003305271
MtrunA17Chr1	2494341	WEIGHT_PL	0.003993732
MtrunA17Chr1	2494569	WEIGHT_PL	0.000453509
MtrunA17Chr1	2496350	WEIGHT_PL	0.001483159
MtrunA17Chr1	2496413	WEIGHT_PL	0.004129231
MtrunA17Chr1	2496525	WEIGHT_PL	0.007464042
MtrunA17Chr1	2496621	WEIGHT_PL	0.000598667
MtrunA17Chr1	2497026	WEIGHT_PL	0.001577702
MtrunA17Chr1	2498052	WEIGHT_PL	0.006274569
MtrunA17Chr1	2498447	WEIGHT_PL	0.0011541
MtrunA17Chr1	2498653	WEIGHT_PL	0.009527058
MtrunA17Chr1	2498881	WEIGHT_PL	0.000425822
MtrunA17Chr1	2499114	WEIGHT_PL	0.003738113
MtrunA17Chr1	2499455	WEIGHT_PL	0.009509476
MtrunA17Chr1	2500760	WEIGHT_H	0.006476534
MtrunA17Chr1	2500804	WEIGHT_PL	0.009699462
MtrunA17Chr1	2500895	WEIGHT_PL	0.003624463
MtrunA17Chr1	2502288	WEIGHT_PL	0.00502883
MtrunA17Chr1	2502288	WEIGHT_PL	0.00502883
MtrunA17Chr1	2502679	WEIGHT_PL	0.001802197
MtrunA17Chr1	2502679	WEIGHT_PL	0.001802197
MtrunA17Chr1	2503896	WEIGHT_PL	0.001180849
MtrunA17Chr1	2503896	WEIGHT_PL	0.001180849
MtrunA17Chr1	2505921	WEIGHT_PL	0.002876531
MtrunA17Chr1	2506175	WEIGHT_PL	0.008553952
MtrunA17Chr1	2506191	WEIGHT_PL	0.008202415
MtrunA17Chr1	2506191	WEIGHT_PL	0.008202415
MtrunA17Chr1	2525372	WEIGHT_PL	0.002249101
MtrunA17Chr1	2527198	WEIGHT_PL	0.00462166
MtrunA17Chr1	2528988	WEIGHT_PL	0.004805891
MtrunA17Chr1	2529217	WEIGHT_PL	0.000781416
MtrunA17Chr1	2529360	WEIGHT_PL	0.000405657
MtrunA17Chr1	2529811	WEIGHT_H	0.009132507
MtrunA17Chr1	2531130	WEIGHT_H	0.003169597
MtrunA17Chr1	2531169	WEIGHT_H	0.004740841
MtrunA17Chr1	2531828	WEIGHT_H	0.003199908
MtrunA17Chr1	2532194	WEIGHT_H	0.000476923
MtrunA17Chr1	2532223	WEIGHT_H	0.000559122
MtrunA17Chr1	2532255	WEIGHT_H	0.000172735
MtrunA17Chr1	2532308	WEIGHT_H	0.007499014
MtrunA17Chr1	2533044	WEIGHT_H	0.000166434
MtrunA17Chr1	2533706	WEIGHT_H	0.000386097
MtrunA17Chr1	2534412	WEIGHT_PL	0.002277194
MtrunA17Chr1	2534694	WEIGHT_H	0.000101381
MtrunA17Chr1	2534816	WEIGHT_H	0.000542327
MtrunA17Chr1	2534886	WEIGHT_H	0.003724014
MtrunA17Chr1	2534955	WEIGHT_H	0.000280157
MtrunA17Chr1	2535387	WEIGHT_H	0.000102916
MtrunA17Chr1	2535428	WEIGHT_H	0.001861357
MtrunA17Chr1	2535581	WEIGHT_PL	0.002243916
MtrunA17Chr1	2535603	WEIGHT_H	0.009934562
MtrunA17Chr1	2535652	WEIGHT_H	0.000328668
MtrunA17Chr1	2535699	WEIGHT_H	0.000612515
MtrunA17Chr1	2535717	WEIGHT_H	0.000972761
MtrunA17Chr1	2535783	WEIGHT_H	0.000155501
MtrunA17Chr1	2535892	WEIGHT_H	0.000172735
MtrunA17Chr1	2535913	WEIGHT_H	0.000725168
MtrunA17Chr1	2536030	WEIGHT_H	0.000124545
MtrunA17Chr1	2537758	WEIGHT_C	0.009474319
MtrunA17Chr1	2541723	WEIGHT_PL	0.003027468
MtrunA17Chr1	2542247	WEIGHT_PL	0.001498311
MtrunA17Chr1	2548304	WEIGHT_PL	0.008917429
MtrunA17Chr1	2554817	WEIGHT_PL	0.003652337
MtrunA17Chr1	2558158	WEIGHT_PL	0.002243916
MtrunA17Chr1	2564547	WEIGHT_PL	0.001320836
MtrunA17Chr1	2571067	WEIGHT_PL	0.007783539
MtrunA17Chr1	2577636	WEIGHT_H	0.002688034
MtrunA17Chr1	2578111	WEIGHT_PL	0.007774742
MtrunA17Chr1	2578211	WEIGHT_PL	0.001506082
MtrunA17Chr1	2582654	WEIGHT_H	0.006481203
MtrunA17Chr1	2583591	WEIGHT_PL	0.001789274
MtrunA17Chr1	2589295	WEIGHT_PL	0.008012148
MtrunA17Chr1	2610277	WEIGHT_PL	0.009523433
MtrunA17Chr1	2610830	WEIGHT_PL	0.006893412
MtrunA17Chr1	2612677	WEIGHT_PL	0.005705464
MtrunA17Chr1	2613084	WEIGHT_PL	0.009523433
MtrunA17Chr1	2616342	WEIGHT_PL	0.00535346
MtrunA17Chr1	2620332	WEIGHT_PL	0.008921115
MtrunA17Chr1	2620333	WEIGHT_PL	0.00535346
MtrunA17Chr1	2637402	WEIGHT_PL	0.009523433
MtrunA17Chr1	2638640	WEIGHT_PL	0.009591956
MtrunA17Chr1	2638680	WEIGHT_PL	0.008738222
MtrunA17Chr1	2639398	WEIGHT_H	0.00542884
MtrunA17Chr1	2639404	WEIGHT_H	0.005204636
MtrunA17Chr1	2639441	WEIGHT_H	0.00453015
MtrunA17Chr1	2640632	WEIGHT_PL	0.001264871
MtrunA17Chr1	2641531	WEIGHT_PL	0.00318891
MtrunA17Chr1	2641899	WEIGHT_PL	0.00318891
MtrunA17Chr1	2643206	WEIGHT_PL	0.009202207
MtrunA17Chr1	2645813	WEIGHT_C	0.009788684
MtrunA17Chr1	2652488	WEIGHT_C	0.006430305
MtrunA17Chr1	2652489	WEIGHT_C	0.004456434
MtrunA17Chr1	2655346	WEIGHT_C	0.007034797
MtrunA17Chr1	2655758	WEIGHT_H	0.003625966
MtrunA17Chr1	2655769	WEIGHT_C	0.0023807
MtrunA17Chr1	2656735	WEIGHT_H	0.002536973
MtrunA17Chr1	2657761	WEIGHT_C	0.006116147
MtrunA17Chr1	2657910	WEIGHT_H	0.006212305
MtrunA17Chr1	2657921	WEIGHT_H	0.002354396
MtrunA17Chr1	2664321	WEIGHT_H	0.004802127
MtrunA17Chr1	2666255	WEIGHT_H	0.005051115
MtrunA17Chr1	2667675	WEIGHT_H	0.009359758
MtrunA17Chr1	2669303	WEIGHT_H	0.004802127
MtrunA17Chr1	2670114	WEIGHT_H	0.003825118
MtrunA17Chr1	2674700	WEIGHT_H	0.005442123
MtrunA17Chr1	2703645	WEIGHT_PL	0.007631406
MtrunA17Chr1	2713658	WEIGHT_C	0.009616572
MtrunA17Chr1	2718053	WEIGHT_C	0.002698403
MtrunA17Chr1	2727261	WEIGHT_H	0.00314289
MtrunA17Chr1	2728215	WEIGHT_H	0.002935362
MtrunA17Chr1	2728503	WEIGHT_H	0.003167883
MtrunA17Chr1	2729040	WEIGHT_H	0.007254944
MtrunA17Chr1	2729173	WEIGHT_H	0.003442941
MtrunA17Chr1	2730308	WEIGHT_H	0.00238917
MtrunA17Chr1	2730677	WEIGHT_H	0.000705052
MtrunA17Chr1	2731160	WEIGHT_H	0.004263962
MtrunA17Chr1	2731682	WEIGHT_H	0.006688077
MtrunA17Chr1	2734038	WEIGHT_H	0.002830041
MtrunA17Chr1	2735945	WEIGHT_H	0.005748333
MtrunA17Chr1	2736248	WEIGHT_H	0.006630135
MtrunA17Chr1	2736613	WEIGHT_H	0.006745537
MtrunA17Chr1	2737469	WEIGHT_H	0.0068359
MtrunA17Chr1	2737916	WEIGHT_H	0.002830041
MtrunA17Chr1	2737927	WEIGHT_H	0.002599315
MtrunA17Chr1	2738477	WEIGHT_H	0.005421457
MtrunA17Chr1	2738899	WEIGHT_H	0.001669852
MtrunA17Chr1	2738911	WEIGHT_H	0.001669852
MtrunA17Chr1	2739378	WEIGHT_H	0.002246319
MtrunA17Chr1	2739619	WEIGHT_H	0.006772709
MtrunA17Chr1	2740067	WEIGHT_H	0.002599315
MtrunA17Chr1	2740552	WEIGHT_H	0.004977216
MtrunA17Chr1	2742700	WEIGHT_H	0.008012576
MtrunA17Chr1	2742701	WEIGHT_H	0.005669151
MtrunA17Chr1	2746242	WEIGHT_H	0.002599315
MtrunA17Chr1	2747419	WEIGHT_H	0.009962809
MtrunA17Chr1	2748287	WEIGHT_H	0.00238917
MtrunA17Chr1	2748657	WEIGHT_H	0.001988625
MtrunA17Chr1	2749101	WEIGHT_H	0.007754524
MtrunA17Chr1	2749469	WEIGHT_H	0.00238917
MtrunA17Chr1	2749904	WEIGHT_H	0.003969293
MtrunA17Chr1	2749912	WEIGHT_H	0.003084912
MtrunA17Chr1	2770760	WEIGHT_C	0.00555715
MtrunA17Chr1	2778888	WEIGHT_C	0.000179388
MtrunA17Chr1	2779061	WEIGHT_C	0.002402761
MtrunA17Chr1	2779309	WEIGHT_C	0.003673699
MtrunA17Chr1	2779379	WEIGHT_C	0.005865378
MtrunA17Chr1	2779396	WEIGHT_C	0.008067517
MtrunA17Chr1	2779452	WEIGHT_C	0.000523752
MtrunA17Chr1	2779652	WEIGHT_C	0.000633611
MtrunA17Chr1	2779653	WEIGHT_C	0.000633611
MtrunA17Chr1	2779668	WEIGHT_C	0.000633611
MtrunA17Chr1	2779725	WEIGHT_C	0.001383589
MtrunA17Chr1	2779753	WEIGHT_C	0.000564854
MtrunA17Chr1	2779758	WEIGHT_C	0.001194144
MtrunA17Chr1	2779772	WEIGHT_C	0.000892357
MtrunA17Chr1	2779790	WEIGHT_C	0.000202977
MtrunA17Chr1	2779857	WEIGHT_C	0.005791736
MtrunA17Chr1	2779985	WEIGHT_C	0.000415599
MtrunA17Chr1	2780917	WEIGHT_C	0.000507671
MtrunA17Chr1	2780982	WEIGHT_C	0.001588397
MtrunA17Chr1	2781002	WEIGHT_C	0.002337552
MtrunA17Chr1	2781016	WEIGHT_C	0.004069647
MtrunA17Chr1	2781049	WEIGHT_C	0.008204319
MtrunA17Chr1	2781114	WEIGHT_C	0.008093893
MtrunA17Chr1	2781139	WEIGHT_C	0.003716664
MtrunA17Chr1	2781169	WEIGHT_C	0.009699122
MtrunA17Chr1	2781392	WEIGHT_C	0.000707925
MtrunA17Chr1	2781408	WEIGHT_C	0.006485995
MtrunA17Chr1	2781630	WEIGHT_C	0.006698648
MtrunA17Chr1	2781793	WEIGHT_C	0.001331779
MtrunA17Chr1	2781884	WEIGHT_C	0.005479018
MtrunA17Chr1	2781884	WEIGHT_C	0.005479018
MtrunA17Chr1	2782119	WEIGHT_C	0.00319514
MtrunA17Chr1	2782119	WEIGHT_C	0.00319514
MtrunA17Chr1	2782130	WEIGHT_C	0.002548885
MtrunA17Chr1	2782130	WEIGHT_C	0.002548885
MtrunA17Chr1	2782137	WEIGHT_C	0.003364862
MtrunA17Chr1	2782137	WEIGHT_C	0.003364862
MtrunA17Chr1	2782144	WEIGHT_C	0.00319514
MtrunA17Chr1	2782144	WEIGHT_C	0.00319514
MtrunA17Chr1	2782175	WEIGHT_C	0.003364862
MtrunA17Chr1	2782175	WEIGHT_C	0.003364862
MtrunA17Chr1	2786869	WEIGHT_PL	0.009868491
MtrunA17Chr1	2786871	WEIGHT_PL	0.009868491
MtrunA17Chr1	2789454	WEIGHT_H	0.009352427
MtrunA17Chr1	2789643	WEIGHT_H	0.009993653
MtrunA17Chr1	2794576	WEIGHT_H	0.006404552
MtrunA17Chr1	2801504	WEIGHT_H	0.001398038
MtrunA17Chr1	2802147	WEIGHT_C	0.000396633
MtrunA17Chr1	2808685	WEIGHT_PL	0.00759508
MtrunA17Chr1	2815408	WEIGHT_H	0.002857338
MtrunA17Chr1	2837172	WEIGHT_H	0.004994852
MtrunA17Chr1	2850565	WEIGHT_H	0.006818593
MtrunA17Chr1	2850565	WEIGHT_H	0.006818593
MtrunA17Chr1	2865813	WEIGHT_PL	0.008115081
MtrunA17Chr1	2871790	WEIGHT_PL	0.006150162
MtrunA17Chr1	2873873	WEIGHT_PL	0.003659577
MtrunA17Chr1	2874385	WEIGHT_H	0.008586565
MtrunA17Chr1	2878506	WEIGHT_H	0.002116331
MtrunA17Chr1	2880298	WEIGHT_C	0.009150708
MtrunA17Chr1	2884657	WEIGHT_H	0.002082412
MtrunA17Chr1	2913535	WEIGHT_PL	0.007828137
MtrunA17Chr1	2913758	WEIGHT_PL	0.005441512
MtrunA17Chr1	2916524	WEIGHT_PL	0.007691983
MtrunA17Chr1	2917584	WEIGHT_H	0.001778329
MtrunA17Chr1	2919108	WEIGHT_PL	0.004440588
MtrunA17Chr1	2923111	WEIGHT_PL	0.006195055
MtrunA17Chr1	2923613	WEIGHT_PL	0.006339932
MtrunA17Chr1	2935177	WEIGHT_PL	0.006090802
MtrunA17Chr1	2949216	WEIGHT_PL	0.004002205
MtrunA17Chr1	2951510	WEIGHT_PL	0.007206768
MtrunA17Chr1	2957595	WEIGHT_PL	0.007206768
MtrunA17Chr1	2959992	WEIGHT_PL	0.009659884
MtrunA17Chr1	2960355	WEIGHT_PL	0.004865767
MtrunA17Chr1	2960713	WEIGHT_PL	0.005437871
MtrunA17Chr1	2960919	WEIGHT_PL	0.006822531
MtrunA17Chr1	2964078	WEIGHT_PL	0.007093823
MtrunA17Chr1	2993442	WEIGHT_PL	0.004656746
MtrunA17Chr1	2993510	WEIGHT_H	0.00991563
MtrunA17Chr1	2993654	WEIGHT_PL	0.007839187
MtrunA17Chr1	2995035	WEIGHT_C	0.002077042
MtrunA17Chr1	3003368	WEIGHT_PL	0.0097234
MtrunA17Chr1	3005919	WEIGHT_H	0.004271897
MtrunA17Chr1	3006310	WEIGHT_C	0.004347512
MtrunA17Chr1	3008106	WEIGHT_PL	0.007121274
MtrunA17Chr1	3008320	WEIGHT_PL	0.007423343
MtrunA17Chr1	3010262	WEIGHT_PL	0.004696622
MtrunA17Chr1	3013986	WEIGHT_H	0.003812506
MtrunA17Chr1	3015426	WEIGHT_PL	0.0059384
MtrunA17Chr1	3024505	WEIGHT_H	0.003916846
MtrunA17Chr1	3025925	WEIGHT_H	0.001857206
MtrunA17Chr1	3029558	WEIGHT_H	0.003812506
MtrunA17Chr1	3029558	WEIGHT_H	0.003812506
MtrunA17Chr1	3030291	WEIGHT_C	0.009311581
MtrunA17Chr1	3030291	WEIGHT_C	0.009311581
MtrunA17Chr1	3030291	WEIGHT_H	0.003840136
MtrunA17Chr1	3030291	WEIGHT_H	0.003840136
MtrunA17Chr1	3030291	WEIGHT_PL	0.005106773
MtrunA17Chr1	3030291	WEIGHT_PL	0.005106773
MtrunA17Chr1	3032144	WEIGHT_PL	0.001217994
MtrunA17Chr1	3042447	WEIGHT_PL	0.005967442
MtrunA17Chr1	3044721	WEIGHT_H	0.00968882
MtrunA17Chr1	3049754	WEIGHT_H	0.003289971
MtrunA17Chr1	3061456	WEIGHT_H	0.008104917
MtrunA17Chr1	3071084	WEIGHT_C	0.005735389
MtrunA17Chr1	3076438	WEIGHT_C	0.003482711
MtrunA17Chr1	3076942	WEIGHT_C	0.001850048
MtrunA17Chr1	3091071	WEIGHT_C	0.009796315
MtrunA17Chr1	3091071	WEIGHT_C	0.009796315
MtrunA17Chr1	3097682	WEIGHT_H	0.008361323
MtrunA17Chr1	3102488	WEIGHT_H	0.0036776
MtrunA17Chr1	3102488	WEIGHT_H	0.0036776
MtrunA17Chr1	3120014	WEIGHT_PL	0.005907169
MtrunA17Chr1	3120069	WEIGHT_H	0.003829112
MtrunA17Chr1	3120183	WEIGHT_PL	0.005847244
MtrunA17Chr1	3136687	WEIGHT_PL	0.007631406
MtrunA17Chr1	3137660	WEIGHT_PL	0.007351749
MtrunA17Chr1	3141907	WEIGHT_PL	0.007724172
MtrunA17Chr1	3143303	WEIGHT_PL	0.005107022
MtrunA17Chr1	3144152	WEIGHT_H	0.005965481
MtrunA17Chr1	3144829	WEIGHT_PL	0.000846306
MtrunA17Chr1	3146812	WEIGHT_PL	0.004793494
MtrunA17Chr1	3147912	WEIGHT_PL	0.008193221
MtrunA17Chr1	3150563	WEIGHT_PL	0.008193221
MtrunA17Chr1	3150713	WEIGHT_PL	0.002652447
MtrunA17Chr1	3155097	WEIGHT_C	0.007278135
MtrunA17Chr1	3155097	WEIGHT_C	0.007278135
MtrunA17Chr1	3155200	WEIGHT_C	0.007278135
MtrunA17Chr1	3155200	WEIGHT_C	0.007278135
MtrunA17Chr1	3156055	WEIGHT_H	0.005783288
MtrunA17Chr1	3156056	WEIGHT_H	0.005783288
MtrunA17Chr1	3156131	WEIGHT_C	0.007278135
MtrunA17Chr1	3159016	WEIGHT_PL	0.007657879
MtrunA17Chr1	3159296	WEIGHT_PL	0.007657879
MtrunA17Chr1	3166739	WEIGHT_PL	0.006608088
MtrunA17Chr1	3169263	WEIGHT_PL	0.008137037
MtrunA17Chr1	3169263	WEIGHT_PL	0.008137037
MtrunA17Chr1	3170431	WEIGHT_PL	0.00543872
MtrunA17Chr1	3170431	WEIGHT_PL	0.00543872
MtrunA17Chr1	3174659	WEIGHT_PL	0.008951087
MtrunA17Chr1	3174659	WEIGHT_PL	0.008951087
MtrunA17Chr1	3185726	WEIGHT_PL	0.003395924
MtrunA17Chr1	3186796	WEIGHT_PL	0.001040592
MtrunA17Chr1	3186803	WEIGHT_PL	0.002099791
MtrunA17Chr1	3186825	WEIGHT_PL	0.002228944
MtrunA17Chr1	3186985	WEIGHT_PL	0.009896157
MtrunA17Chr1	3188777	WEIGHT_PL	0.007631406
MtrunA17Chr1	3192741	WEIGHT_PL	0.009747409
MtrunA17Chr1	3215573	WEIGHT_PL	0.002103198
MtrunA17Chr1	3215908	WEIGHT_PL	0.007734234
MtrunA17Chr1	3229488	WEIGHT_H	0.003588979
MtrunA17Chr1	3229510	WEIGHT_H	0.001468464
MtrunA17Chr1	3297319	WEIGHT_PL	0.009335318
MtrunA17Chr1	3297319	WEIGHT_PL	0.009335318
MtrunA17Chr1	3298294	WEIGHT_PL	0.007631406
MtrunA17Chr1	3298381	WEIGHT_PL	0.008193808
MtrunA17Chr1	3298905	WEIGHT_PL	0.006299578
MtrunA17Chr1	3301174	WEIGHT_PL	0.001934686
MtrunA17Chr1	3301819	WEIGHT_PL	0.001934686
MtrunA17Chr1	3303216	WEIGHT_PL	0.006742789
MtrunA17Chr1	3306700	WEIGHT_PL	0.007734234
MtrunA17Chr1	3307112	WEIGHT_PL	0.006911915
MtrunA17Chr1	3309952	WEIGHT_PL	0.002547602
MtrunA17Chr1	3310355	WEIGHT_PL	0.001934686
MtrunA17Chr1	3313750	WEIGHT_PL	0.004519873
MtrunA17Chr1	3321460	WEIGHT_H	0.000233572
MtrunA17Chr1	3321461	WEIGHT_H	6.89E-05
MtrunA17Chr1	3321476	WEIGHT_H	0.00031782
MtrunA17Chr1	3321673	WEIGHT_H	0.007688318
MtrunA17Chr1	3327334	WEIGHT_PL	0.006879703
MtrunA17Chr1	3344922	WEIGHT_PL	0.001257144
MtrunA17Chr1	3345428	WEIGHT_PL	0.001189496
MtrunA17Chr1	3350154	WEIGHT_PL	0.001189496
MtrunA17Chr1	3350250	WEIGHT_PL	0.001189496
MtrunA17Chr1	3354476	WEIGHT_C	0.001162768
MtrunA17Chr1	3357743	WEIGHT_H	0.007657095
MtrunA17Chr1	3359246	WEIGHT_H	0.003766158
MtrunA17Chr1	3361013	WEIGHT_PL	0.007634529
MtrunA17Chr1	3362158	WEIGHT_PL	0.004379638
MtrunA17Chr1	3391481	WEIGHT_PL	0.000228506
MtrunA17Chr1	3394908	WEIGHT_PL	0.009344744
MtrunA17Chr1	3421347	WEIGHT_C	0.009989819
MtrunA17Chr1	3432847	WEIGHT_PL	0.006396788
MtrunA17Chr1	3446019	WEIGHT_C	0.004576244
MtrunA17Chr1	3451168	WEIGHT_C	0.004576244
MtrunA17Chr1	3451944	WEIGHT_C	0.004576244
MtrunA17Chr1	3451944	WEIGHT_C	0.004576244
MtrunA17Chr1	3452529	WEIGHT_C	0.002754576
MtrunA17Chr1	3452529	WEIGHT_C	0.002754576
MtrunA17Chr1	3453133	WEIGHT_C	0.004576244
MtrunA17Chr1	3458387	WEIGHT_C	0.000898924
MtrunA17Chr1	3458690	WEIGHT_C	0.004576244
MtrunA17Chr1	3462689	WEIGHT_C	0.003138513
MtrunA17Chr1	3485430	WEIGHT_C	0.006828817
MtrunA17Chr1	3485430	WEIGHT_C	0.006828817
MtrunA17Chr1	3494760	WEIGHT_PL	0.0059193
MtrunA17Chr1	3504981	WEIGHT_C	0.003317995
MtrunA17Chr1	3528194	WEIGHT_H	0.005910849
MtrunA17Chr1	3528194	WEIGHT_PL	0.001740986
MtrunA17Chr1	3541002	WEIGHT_C	0.006569327
MtrunA17Chr1	3542821	WEIGHT_PL	0.005744868
MtrunA17Chr1	3543510	WEIGHT_PL	0.008538571
MtrunA17Chr1	3545226	WEIGHT_PL	0.000748938
MtrunA17Chr1	3555186	WEIGHT_PL	0.001791135
MtrunA17Chr1	3579191	WEIGHT_PL	0.006591544
MtrunA17Chr1	3593908	WEIGHT_H	0.00041329
MtrunA17Chr1	3594750	WEIGHT_H	0.003557662
MtrunA17Chr1	3595763	WEIGHT_C	0.003245112
MtrunA17Chr1	3597562	WEIGHT_PL	0.008738306
MtrunA17Chr1	3610895	WEIGHT_PL	0.000753514
MtrunA17Chr1	3612333	WEIGHT_PL	0.000110856
MtrunA17Chr1	3615743	WEIGHT_PL	0.006395836
MtrunA17Chr1	3621167	WEIGHT_H	0.007564356
MtrunA17Chr1	3621985	WEIGHT_H	0.005576182
MtrunA17Chr1	3628551	WEIGHT_H	0.002097618
MtrunA17Chr1	3628553	WEIGHT_H	0.002412253
MtrunA17Chr1	3633431	WEIGHT_H	0.002033622
MtrunA17Chr1	3635872	WEIGHT_H	0.00308064
MtrunA17Chr1	3636794	WEIGHT_H	0.002709841
MtrunA17Chr1	3637370	WEIGHT_H	0.009351348
MtrunA17Chr1	3639741	WEIGHT_H	0.006614542
MtrunA17Chr1	3639798	WEIGHT_H	0.006773546
MtrunA17Chr1	3639860	WEIGHT_H	0.006067123
MtrunA17Chr1	3640224	WEIGHT_H	0.004926117
MtrunA17Chr1	3641559	WEIGHT_PL	0.004489645
MtrunA17Chr1	3642407	WEIGHT_H	0.003776212
MtrunA17Chr1	3643373	WEIGHT_H	0.00330741
MtrunA17Chr1	3646037	WEIGHT_H	0.005781568
MtrunA17Chr1	3646475	WEIGHT_C	0.009815482
MtrunA17Chr1	3653409	WEIGHT_H	0.001372657
MtrunA17Chr1	3659930	WEIGHT_H	0.004398421
MtrunA17Chr1	3684358	WEIGHT_PL	0.002746598
MtrunA17Chr1	3722447	WEIGHT_H	0.008403622
MtrunA17Chr1	3724114	WEIGHT_C	0.008570625
MtrunA17Chr1	3724123	WEIGHT_H	0.002723984
MtrunA17Chr1	3726879	WEIGHT_H	0.009196119
MtrunA17Chr1	3750024	WEIGHT_PL	0.004079483
MtrunA17Chr1	3763756	WEIGHT_H	0.001508235
MtrunA17Chr1	3770078	WEIGHT_PL	0.001694873
MtrunA17Chr1	3770439	WEIGHT_H	0.000639808
MtrunA17Chr1	3770442	WEIGHT_H	0.000474985
MtrunA17Chr1	3771291	WEIGHT_H	0.009256331
MtrunA17Chr1	3785469	WEIGHT_H	0.009862598
MtrunA17Chr1	3788581	WEIGHT_C	0.009960432
MtrunA17Chr1	3792659	WEIGHT_H	0.005542665
MtrunA17Chr1	3792704	WEIGHT_H	0.002461202
MtrunA17Chr1	3792711	WEIGHT_C	0.001333468
MtrunA17Chr1	3792996	WEIGHT_H	0.001687159
MtrunA17Chr1	3793019	WEIGHT_H	0.009721656
MtrunA17Chr1	3798321	WEIGHT_H	0.007848905
MtrunA17Chr1	3798433	WEIGHT_H	0.008110465
MtrunA17Chr1	3808279	WEIGHT_H	0.007816666
MtrunA17Chr1	3808393	WEIGHT_H	0.009979336
MtrunA17Chr1	3809326	WEIGHT_H	0.007450561
MtrunA17Chr1	3809918	WEIGHT_H	0.009440539
MtrunA17Chr1	3810311	WEIGHT_H	0.009451221
MtrunA17Chr1	3810313	WEIGHT_H	0.009451221
MtrunA17Chr1	3810314	WEIGHT_H	0.009210374
MtrunA17Chr1	3810400	WEIGHT_H	0.009862598
MtrunA17Chr1	3810400	WEIGHT_H	0.009862598
MtrunA17Chr1	3810461	WEIGHT_H	0.008448622
MtrunA17Chr1	3810461	WEIGHT_H	0.008448622
MtrunA17Chr1	3811887	WEIGHT_H	0.009206747
MtrunA17Chr1	3811897	WEIGHT_H	0.009206747
MtrunA17Chr1	3811935	WEIGHT_H	0.00948999
MtrunA17Chr1	3811938	WEIGHT_H	0.00948999
MtrunA17Chr1	3811963	WEIGHT_H	0.007936266
MtrunA17Chr1	3812030	WEIGHT_H	0.007662128
MtrunA17Chr1	3812033	WEIGHT_H	0.007662128
MtrunA17Chr1	3812038	WEIGHT_H	0.007662128
MtrunA17Chr1	3812064	WEIGHT_H	0.009550139
MtrunA17Chr1	3813174	WEIGHT_H	0.009990898
MtrunA17Chr1	3813558	WEIGHT_H	0.002935346
MtrunA17Chr1	3813571	WEIGHT_H	0.004205731
MtrunA17Chr1	3813886	WEIGHT_H	0.004825884
MtrunA17Chr1	3813933	WEIGHT_H	0.00566825
MtrunA17Chr1	3813948	WEIGHT_H	0.00566825
MtrunA17Chr1	3813952	WEIGHT_H	0.00566825
MtrunA17Chr1	3813961	WEIGHT_H	0.00566825
MtrunA17Chr1	3814027	WEIGHT_H	0.0081952
MtrunA17Chr1	3814204	WEIGHT_H	0.003700823
MtrunA17Chr1	3814221	WEIGHT_H	0.009915433
MtrunA17Chr1	3814800	WEIGHT_H	0.009445555
MtrunA17Chr1	3815023	WEIGHT_H	0.009239185
MtrunA17Chr1	3815415	WEIGHT_H	0.003534219
MtrunA17Chr1	3815421	WEIGHT_H	0.009426452
MtrunA17Chr1	3815449	WEIGHT_H	0.007181484
MtrunA17Chr1	3815977	WEIGHT_H	0.008689766
MtrunA17Chr1	3827707	WEIGHT_C	0.003896446
MtrunA17Chr1	3828511	WEIGHT_C	0.008881554
MtrunA17Chr1	3829046	WEIGHT_C	0.007242994
MtrunA17Chr1	3829046	WEIGHT_C	0.007242994
MtrunA17Chr1	3829627	WEIGHT_C	0.005319357
MtrunA17Chr1	3829627	WEIGHT_C	0.005319357
MtrunA17Chr1	3830416	WEIGHT_C	0.004952939
MtrunA17Chr1	3830416	WEIGHT_C	0.004952939
MtrunA17Chr1	3839475	WEIGHT_C	0.003609953
MtrunA17Chr1	3839713	WEIGHT_C	0.007986103
MtrunA17Chr1	3840344	WEIGHT_C	0.001328085
MtrunA17Chr1	3841622	WEIGHT_C	0.004774773
MtrunA17Chr1	3841643	WEIGHT_C	0.005187654
MtrunA17Chr1	3841916	WEIGHT_C	0.003606323
MtrunA17Chr1	3842617	WEIGHT_C	0.00804741
MtrunA17Chr1	3843010	WEIGHT_C	0.004140805
MtrunA17Chr1	3843060	WEIGHT_C	0.005778985
MtrunA17Chr1	3845675	WEIGHT_C	0.00158172
MtrunA17Chr1	3846222	WEIGHT_C	0.001070989
MtrunA17Chr1	3847435	WEIGHT_C	0.001314993
MtrunA17Chr1	3849750	WEIGHT_H	0.003570489
MtrunA17Chr1	3852666	WEIGHT_C	0.004692374
MtrunA17Chr1	3852703	WEIGHT_C	0.008575211
MtrunA17Chr1	3852933	WEIGHT_C	0.005278385
MtrunA17Chr1	3856665	WEIGHT_H	0.008634514
MtrunA17Chr1	3856665	WEIGHT_H	0.008634514
MtrunA17Chr1	3856665	WEIGHT_H	0.008634514
MtrunA17Chr1	3866050	WEIGHT_C	0.004237033
MtrunA17Chr1	3877275	WEIGHT_PL	0.009548119
MtrunA17Chr1	3879216	WEIGHT_H	0.008791046
MtrunA17Chr1	3967962	WEIGHT_H	0.001578034
MtrunA17Chr1	3987806	WEIGHT_H	0.000505493
MtrunA17Chr1	3993964	WEIGHT_H	0.001192386
MtrunA17Chr1	3994009	WEIGHT_PL	0.00959913
MtrunA17Chr1	4052630	WEIGHT_C	0.006693797
MtrunA17Chr1	4054829	WEIGHT_H	0.006420266
MtrunA17Chr1	4145140	WEIGHT_PL	0.009993014
MtrunA17Chr1	4149755	WEIGHT_H	0.003169624
MtrunA17Chr1	4154933	WEIGHT_H	0.00516101
MtrunA17Chr1	4155009	WEIGHT_C	0.004406418
MtrunA17Chr1	4189874	WEIGHT_C	0.008668415
MtrunA17Chr1	4189874	WEIGHT_C	0.008668415
MtrunA17Chr1	4194553	WEIGHT_H	0.008993381
MtrunA17Chr1	4194553	WEIGHT_H	0.008993381
MtrunA17Chr1	4194563	WEIGHT_H	0.008931253
MtrunA17Chr1	4194563	WEIGHT_H	0.008931253
MtrunA17Chr1	4210065	WEIGHT_H	0.001449154
MtrunA17Chr1	4212674	WEIGHT_H	0.00213742
MtrunA17Chr1	4213205	WEIGHT_PL	0.009098127
MtrunA17Chr1	4213213	WEIGHT_H	0.004887897
MtrunA17Chr1	4213715	WEIGHT_PL	0.003726632
MtrunA17Chr1	4213731	WEIGHT_PL	0.006086751
MtrunA17Chr1	4213761	WEIGHT_PL	0.000533711
MtrunA17Chr1	4213778	WEIGHT_PL	0.004752404
MtrunA17Chr1	4213868	WEIGHT_H	0.008967578
MtrunA17Chr1	4222228	WEIGHT_H	0.002626449
MtrunA17Chr1	4234692	WEIGHT_C	0.003538334
MtrunA17Chr1	4244704	WEIGHT_C	0.006380601
MtrunA17Chr1	4250790	WEIGHT_H	0.006717099
MtrunA17Chr1	4250790	WEIGHT_H	0.006717099
MtrunA17Chr1	4274464	WEIGHT_PL	0.009650396
MtrunA17Chr1	4282387	WEIGHT_PL	0.003677516
MtrunA17Chr1	4286361	WEIGHT_H	0.008839521
MtrunA17Chr1	4288105	WEIGHT_C	0.007899051
MtrunA17Chr1	4307714	WEIGHT_PL	0.008555198
MtrunA17Chr1	4312153	WEIGHT_C	0.009220945
MtrunA17Chr1	4316489	WEIGHT_H	0.001732724
MtrunA17Chr1	4330153	WEIGHT_C	0.008593699
MtrunA17Chr1	4342433	WEIGHT_H	0.0066691
MtrunA17Chr1	4354328	WEIGHT_PL	0.007425995
MtrunA17Chr1	4358618	WEIGHT_C	0.004381631
MtrunA17Chr1	4358618	WEIGHT_C	0.004381631
MtrunA17Chr1	4358618	WEIGHT_C	0.004381631
MtrunA17Chr1	4397613	WEIGHT_C	0.00205507
MtrunA17Chr1	4403622	WEIGHT_PL	0.002895295
MtrunA17Chr1	4404585	WEIGHT_H	0.000534537
MtrunA17Chr1	4405220	WEIGHT_H	0.00865791
MtrunA17Chr1	4407999	WEIGHT_C	0.009495718
MtrunA17Chr1	4417847	WEIGHT_C	0.008440676
MtrunA17Chr1	4417847	WEIGHT_C	0.008440676
MtrunA17Chr1	4424235	WEIGHT_PL	0.003312998
MtrunA17Chr1	4456888	WEIGHT_PL	0.003312998
MtrunA17Chr1	4469602	WEIGHT_PL	0.007173967
MtrunA17Chr1	4488188	WEIGHT_H	0.001799875
MtrunA17Chr1	4502478	WEIGHT_PL	0.003652428
MtrunA17Chr1	4519127	WEIGHT_PL	0.003652428
MtrunA17Chr1	4522384	WEIGHT_PL	0.001556181
MtrunA17Chr1	4529948	WEIGHT_PL	0.005292699
MtrunA17Chr1	4529948	WEIGHT_PL	0.005292699
MtrunA17Chr1	4537309	WEIGHT_PL	0.006359371
MtrunA17Chr1	4537733	WEIGHT_H	0.002797897
MtrunA17Chr1	4537733	WEIGHT_H	0.002797897
MtrunA17Chr1	4545666	WEIGHT_PL	0.009245476
MtrunA17Chr1	4545827	WEIGHT_PL	0.003221005
MtrunA17Chr1	4551160	WEIGHT_PL	0.007215208
MtrunA17Chr1	4576019	WEIGHT_PL	0.006424128
MtrunA17Chr1	4576181	WEIGHT_PL	0.005485079
MtrunA17Chr1	4583518	WEIGHT_PL	0.008484385
MtrunA17Chr1	4584463	WEIGHT_PL	0.006424128
MtrunA17Chr1	4594141	WEIGHT_PL	0.006424128
MtrunA17Chr1	4628933	WEIGHT_H	0.007697715
MtrunA17Chr1	4629436	WEIGHT_C	0.000653317
MtrunA17Chr1	4657706	WEIGHT_C	0.006985731
MtrunA17Chr1	4664699	WEIGHT_C	0.004396391
MtrunA17Chr1	4724507	WEIGHT_H	0.006527841
MtrunA17Chr1	4738571	WEIGHT_C	0.000883224
MtrunA17Chr1	4738997	WEIGHT_C	0.000179595
MtrunA17Chr1	4739560	WEIGHT_C	0.003706195
MtrunA17Chr1	4739560	WEIGHT_C	0.003706195
MtrunA17Chr1	4739601	WEIGHT_C	0.000568299
MtrunA17Chr1	4739601	WEIGHT_C	0.000568299
MtrunA17Chr1	4739782	WEIGHT_C	0.00185736
MtrunA17Chr1	4739782	WEIGHT_C	0.00185736
MtrunA17Chr1	4741814	WEIGHT_C	0.00484382
MtrunA17Chr1	4741834	WEIGHT_C	0.00484382
MtrunA17Chr1	4741963	WEIGHT_C	0.00484382
MtrunA17Chr1	4741969	WEIGHT_C	0.00484382
MtrunA17Chr1	4742097	WEIGHT_C	0.00484382
MtrunA17Chr1	4743245	WEIGHT_C	0.00484382
MtrunA17Chr1	4743388	WEIGHT_C	0.004117459
MtrunA17Chr1	4743706	WEIGHT_C	0.004117459
MtrunA17Chr1	4743750	WEIGHT_C	0.001003473
MtrunA17Chr1	4745417	WEIGHT_C	0.001200967
MtrunA17Chr1	4745486	WEIGHT_C	0.003832714
MtrunA17Chr1	4745522	WEIGHT_C	0.007487655
MtrunA17Chr1	4745523	WEIGHT_C	0.003832714
MtrunA17Chr1	4745583	WEIGHT_C	0.003832714
MtrunA17Chr1	4745625	WEIGHT_C	0.003832714
MtrunA17Chr1	4745631	WEIGHT_C	0.002747358
MtrunA17Chr1	4745729	WEIGHT_C	0.000407735
MtrunA17Chr1	4745739	WEIGHT_C	0.000325138
MtrunA17Chr1	4745747	WEIGHT_C	0.000269434
MtrunA17Chr1	4745788	WEIGHT_C	0.003832714
MtrunA17Chr1	4745794	WEIGHT_C	0.006723073
MtrunA17Chr1	4745839	WEIGHT_C	0.003832714
MtrunA17Chr1	4745938	WEIGHT_C	0.003051054
MtrunA17Chr1	4746148	WEIGHT_C	0.002414515
MtrunA17Chr1	4746164	WEIGHT_C	0.003832714
MtrunA17Chr1	4746250	WEIGHT_C	0.008380076
MtrunA17Chr1	4746251	WEIGHT_C	0.008380076
MtrunA17Chr1	4746256	WEIGHT_C	0.002210916
MtrunA17Chr1	4746295	WEIGHT_C	0.003832714
MtrunA17Chr1	4750145	WEIGHT_H	0.004997779
MtrunA17Chr1	4753782	WEIGHT_H	0.009459276
MtrunA17Chr1	4758555	WEIGHT_H	0.009704937
MtrunA17Chr1	4763221	WEIGHT_C	0.007882684
MtrunA17Chr1	4763537	WEIGHT_H	0.003949716
MtrunA17Chr1	4763537	WEIGHT_H	0.003949716
MtrunA17Chr1	4764345	WEIGHT_H	0.004254984
MtrunA17Chr1	4764345	WEIGHT_H	0.004254984
MtrunA17Chr1	4764427	WEIGHT_C	0.007709103
MtrunA17Chr1	4764427	WEIGHT_C	0.007709103
MtrunA17Chr1	4768026	WEIGHT_C	0.002973012
MtrunA17Chr1	4770914	WEIGHT_C	0.002973012
MtrunA17Chr1	4774874	WEIGHT_C	0.002973012
MtrunA17Chr1	4777108	WEIGHT_H	0.003719932
MtrunA17Chr1	4811700	WEIGHT_H	0.008535986
MtrunA17Chr1	4823054	WEIGHT_H	0.002437987
MtrunA17Chr1	4824284	WEIGHT_H	0.008609529
MtrunA17Chr1	4825746	WEIGHT_H	0.003399585
MtrunA17Chr1	4837525	WEIGHT_H	0.003860694
MtrunA17Chr1	4841275	WEIGHT_H	0.00952004
MtrunA17Chr1	4842405	WEIGHT_H	0.009306449
MtrunA17Chr1	4842405	WEIGHT_H	0.009306449
MtrunA17Chr1	4844793	WEIGHT_H	0.005041388
MtrunA17Chr1	4847936	WEIGHT_H	0.006923471
MtrunA17Chr1	4848966	WEIGHT_H	0.00150438
MtrunA17Chr1	4848966	WEIGHT_H	0.00150438
MtrunA17Chr1	4849087	WEIGHT_H	0.006447119
MtrunA17Chr1	4849087	WEIGHT_H	0.006447119
MtrunA17Chr1	4850239	WEIGHT_H	0.00267739
MtrunA17Chr1	4850239	WEIGHT_H	0.00267739
MtrunA17Chr1	4852506	WEIGHT_H	0.003450716
MtrunA17Chr1	4853077	WEIGHT_H	0.00880473
MtrunA17Chr1	4854364	WEIGHT_H	0.00619148
MtrunA17Chr1	4862708	WEIGHT_C	0.005279378
MtrunA17Chr1	4867479	WEIGHT_H	0.002803721
MtrunA17Chr1	4868771	WEIGHT_H	0.003660281
MtrunA17Chr1	4868888	WEIGHT_H	0.001565474
MtrunA17Chr1	4868968	WEIGHT_H	0.001742663
MtrunA17Chr1	4872212	WEIGHT_H	0.008999392
MtrunA17Chr1	4873263	WEIGHT_H	0.002609001
MtrunA17Chr1	4874224	WEIGHT_C	0.009072438
MtrunA17Chr1	4876410	WEIGHT_H	0.005691317
MtrunA17Chr1	4881749	WEIGHT_H	0.002042445
MtrunA17Chr1	4882002	WEIGHT_H	0.002024366
MtrunA17Chr1	4882055	WEIGHT_H	0.002311341
MtrunA17Chr1	4882358	WEIGHT_H	0.005313723
MtrunA17Chr1	4883176	WEIGHT_H	0.007368299
MtrunA17Chr1	4883298	WEIGHT_H	0.006077727
MtrunA17Chr1	4883655	WEIGHT_H	0.002091385
MtrunA17Chr1	4888274	WEIGHT_H	0.002243314
MtrunA17Chr1	4889415	WEIGHT_H	0.002156939
MtrunA17Chr1	4891023	WEIGHT_H	0.005691317
MtrunA17Chr1	4891361	WEIGHT_C	0.009280145
MtrunA17Chr1	4891785	WEIGHT_H	0.004282258
MtrunA17Chr1	4892596	WEIGHT_H	0.001161323
MtrunA17Chr1	4892613	WEIGHT_H	0.006775466
MtrunA17Chr1	4894392	WEIGHT_H	0.004751085
MtrunA17Chr1	4897865	WEIGHT_H	0.008495211
MtrunA17Chr1	4897867	WEIGHT_C	0.008309444
MtrunA17Chr1	4901097	WEIGHT_C	0.007055848
MtrunA17Chr1	4901168	WEIGHT_C	0.005429861
MtrunA17Chr1	4901171	WEIGHT_C	0.007776015
MtrunA17Chr1	4901173	WEIGHT_C	0.005010659
MtrunA17Chr1	4903347	WEIGHT_H	0.005691317
MtrunA17Chr1	4904072	WEIGHT_H	0.008995048
MtrunA17Chr1	4910699	WEIGHT_PL	0.007882851
MtrunA17Chr1	4922607	WEIGHT_H	0.007704091
MtrunA17Chr1	4928084	WEIGHT_PL	0.009853019
MtrunA17Chr1	4929315	WEIGHT_PL	0.007835047
MtrunA17Chr1	4936060	WEIGHT_H	0.00776308
MtrunA17Chr1	4936980	WEIGHT_PL	0.001955373
MtrunA17Chr1	4944943	WEIGHT_H	0.005940362
MtrunA17Chr1	4949697	WEIGHT_PL	0.002057542
MtrunA17Chr1	4970519	WEIGHT_H	0.009530002
MtrunA17Chr1	4974136	WEIGHT_H	0.009448832
MtrunA17Chr1	4977338	WEIGHT_H	0.008832003
MtrunA17Chr1	4977972	WEIGHT_PL	0.007611246
MtrunA17Chr1	4978638	WEIGHT_PL	0.00539526
MtrunA17Chr1	4979544	WEIGHT_H	0.008832003
MtrunA17Chr1	4994200	WEIGHT_H	0.007439074
MtrunA17Chr1	4994598	WEIGHT_H	0.000897338
MtrunA17Chr1	5016307	WEIGHT_H	0.008832003
MtrunA17Chr1	5017182	WEIGHT_H	0.008832003
MtrunA17Chr1	5023620	WEIGHT_H	0.008837367
MtrunA17Chr1	5023629	WEIGHT_H	0.003212012
MtrunA17Chr1	5028718	WEIGHT_C	0.00952178
MtrunA17Chr1	5031229	WEIGHT_H	0.007861365
MtrunA17Chr1	5043043	WEIGHT_H	0.008628832
MtrunA17Chr1	5083174	WEIGHT_H	0.00868437
MtrunA17Chr1	5084190	WEIGHT_H	0.006773698
MtrunA17Chr1	5090803	WEIGHT_H	0.002801075
MtrunA17Chr1	5090804	WEIGHT_H	0.008832003
MtrunA17Chr1	5090859	WEIGHT_H	0.008832003
MtrunA17Chr1	5091662	WEIGHT_H	0.008832003
MtrunA17Chr1	5091780	WEIGHT_H	0.008832003
MtrunA17Chr1	5092244	WEIGHT_H	0.008832003
MtrunA17Chr1	5092581	WEIGHT_H	0.008832003
MtrunA17Chr1	5102478	WEIGHT_H	0.009294084
MtrunA17Chr1	5104424	WEIGHT_PL	0.006358315
MtrunA17Chr1	5113830	WEIGHT_H	0.00085024
MtrunA17Chr1	5122692	WEIGHT_C	0.00291485
MtrunA17Chr1	5125308	WEIGHT_C	0.005028612
MtrunA17Chr1	5125363	WEIGHT_C	0.006360738
MtrunA17Chr1	5126192	WEIGHT_C	0.002126693
MtrunA17Chr1	5126587	WEIGHT_C	0.005305939
MtrunA17Chr1	5131111	WEIGHT_C	0.005957182
MtrunA17Chr1	5133294	WEIGHT_PL	0.003874226
MtrunA17Chr1	5141515	WEIGHT_H	0.006531186
MtrunA17Chr1	5146055	WEIGHT_H	0.008832003
MtrunA17Chr1	5146506	WEIGHT_H	0.004041938
MtrunA17Chr1	5147658	WEIGHT_H	0.007595619
MtrunA17Chr1	5147967	WEIGHT_H	0.008832003
MtrunA17Chr1	5149548	WEIGHT_C	0.003216445
MtrunA17Chr1	5150765	WEIGHT_H	0.008832003
MtrunA17Chr1	5150765	WEIGHT_H	0.008832003
MtrunA17Chr1	5152788	WEIGHT_H	0.008832003
MtrunA17Chr1	5153182	WEIGHT_H	0.006284664
MtrunA17Chr1	5153223	WEIGHT_H	0.008832003
MtrunA17Chr1	5155601	WEIGHT_H	0.008832003
MtrunA17Chr1	5156516	WEIGHT_H	0.008832003
MtrunA17Chr1	5157743	WEIGHT_C	0.00760684
MtrunA17Chr1	5157743	WEIGHT_C	0.00760684
MtrunA17Chr1	5161747	WEIGHT_H	0.008832003
MtrunA17Chr1	5161747	WEIGHT_H	0.008832003
MtrunA17Chr1	5161747	WEIGHT_H	0.008832003
MtrunA17Chr1	5161747	WEIGHT_H	0.008832003
MtrunA17Chr1	5162247	WEIGHT_H	0.008832003
MtrunA17Chr1	5162247	WEIGHT_H	0.008832003
MtrunA17Chr1	5162247	WEIGHT_H	0.008832003
MtrunA17Chr1	5162908	WEIGHT_H	0.003465431
MtrunA17Chr1	5165244	WEIGHT_H	0.003719932
MtrunA17Chr1	5165244	WEIGHT_H	0.003719932
MtrunA17Chr1	5167820	WEIGHT_H	0.007961705
MtrunA17Chr1	5171718	WEIGHT_H	0.005810551
MtrunA17Chr1	5172912	WEIGHT_H	0.006090964
MtrunA17Chr1	5179443	WEIGHT_H	0.008212474
MtrunA17Chr1	5179443	WEIGHT_H	0.008212474
MtrunA17Chr1	5180289	WEIGHT_H	0.000863845
MtrunA17Chr1	5181330	WEIGHT_H	0.000735815
MtrunA17Chr1	5181862	WEIGHT_H	0.009017699
MtrunA17Chr1	5183472	WEIGHT_H	0.003899747
MtrunA17Chr1	5183900	WEIGHT_H	0.000753153
MtrunA17Chr1	5186507	WEIGHT_H	0.003899747
MtrunA17Chr1	5188909	WEIGHT_C	0.004183054
MtrunA17Chr1	5191945	WEIGHT_H	0.003899747
MtrunA17Chr1	5192910	WEIGHT_H	0.003899747
MtrunA17Chr1	5193616	WEIGHT_H	0.009530002
MtrunA17Chr1	5197529	WEIGHT_H	0.000753153
MtrunA17Chr1	5204841	WEIGHT_H	0.000537093
MtrunA17Chr1	5205515	WEIGHT_H	0.006847754
MtrunA17Chr1	5211778	WEIGHT_H	0.002344091
MtrunA17Chr1	5211778	WEIGHT_H	0.002344091
MtrunA17Chr1	5215001	WEIGHT_H	0.00868016
MtrunA17Chr1	5215001	WEIGHT_H	0.00868016
MtrunA17Chr1	5218000	WEIGHT_H	0.000753153
MtrunA17Chr1	5218083	WEIGHT_H	0.000159273
MtrunA17Chr1	5218521	WEIGHT_H	0.00041326
MtrunA17Chr1	5222065	WEIGHT_H	0.008715256
MtrunA17Chr1	5223135	WEIGHT_H	0.004841675
MtrunA17Chr1	5223570	WEIGHT_H	0.001480585
MtrunA17Chr1	5223587	WEIGHT_H	0.004572886
MtrunA17Chr1	5223654	WEIGHT_H	0.000582154
MtrunA17Chr1	5224105	WEIGHT_H	0.000689954
MtrunA17Chr1	5224231	WEIGHT_H	0.00150583
MtrunA17Chr1	5224373	WEIGHT_H	0.000689954
MtrunA17Chr1	5224504	WEIGHT_H	0.00343479
MtrunA17Chr1	5224641	WEIGHT_H	0.00400229
MtrunA17Chr1	5231459	WEIGHT_H	0.009530002
MtrunA17Chr1	5231733	WEIGHT_H	0.000980599
MtrunA17Chr1	5233770	WEIGHT_H	0.000600508
MtrunA17Chr1	5234640	WEIGHT_H	0.001969222
MtrunA17Chr1	5235387	WEIGHT_H	0.000427594
MtrunA17Chr1	5238939	WEIGHT_H	0.000949077
MtrunA17Chr1	5240728	WEIGHT_H	0.0012525
MtrunA17Chr1	5244100	WEIGHT_C	0.005359315
MtrunA17Chr1	5244584	WEIGHT_H	0.000253377
MtrunA17Chr1	5245844	WEIGHT_H	0.000158311
MtrunA17Chr1	5247474	WEIGHT_C	0.005766814
MtrunA17Chr1	5248265	WEIGHT_C	0.006099864
MtrunA17Chr1	5248628	WEIGHT_C	0.008063333
MtrunA17Chr1	5248786	WEIGHT_C	0.009755829
MtrunA17Chr1	5248826	WEIGHT_H	0.000351953
MtrunA17Chr1	5248914	WEIGHT_C	0.0074164
MtrunA17Chr1	5251693	WEIGHT_H	0.003719932
MtrunA17Chr1	5255399	WEIGHT_H	0.008774408
MtrunA17Chr1	5255558	WEIGHT_H	0.008774408
MtrunA17Chr1	5255846	WEIGHT_H	0.008774408
MtrunA17Chr1	5260711	WEIGHT_H	0.006854762
MtrunA17Chr1	5263656	WEIGHT_H	0.005456126
MtrunA17Chr1	5263915	WEIGHT_H	0.008082309
MtrunA17Chr1	5265838	WEIGHT_H	0.009731819
MtrunA17Chr1	5266234	WEIGHT_H	0.008266596
MtrunA17Chr1	5266973	WEIGHT_H	1.19E-05
MtrunA17Chr1	5278287	WEIGHT_H	0.005418709
MtrunA17Chr1	5300316	WEIGHT_C	0.006250621
MtrunA17Chr1	5300316	WEIGHT_C	0.006250621
MtrunA17Chr1	5300375	WEIGHT_C	0.000368822
MtrunA17Chr1	5300375	WEIGHT_C	0.000368822
MtrunA17Chr1	5301006	WEIGHT_C	0.00765156
MtrunA17Chr1	5305112	WEIGHT_H	0.000168272
MtrunA17Chr1	5305112	WEIGHT_H	0.000168272
MtrunA17Chr1	5305112	WEIGHT_H	0.000168272
MtrunA17Chr1	5305714	WEIGHT_PL	0.001714263
MtrunA17Chr1	5305714	WEIGHT_PL	0.001714263
MtrunA17Chr1	5305714	WEIGHT_PL	0.001714263
MtrunA17Chr1	5309147	WEIGHT_C	0.00921935
MtrunA17Chr1	5311217	WEIGHT_H	0.001551771
MtrunA17Chr1	5314596	WEIGHT_H	0.001551771
MtrunA17Chr1	5318132	WEIGHT_H	0.001551771
MtrunA17Chr1	5326592	WEIGHT_H	0.007185139
MtrunA17Chr1	5343759	WEIGHT_H	0.00840615
MtrunA17Chr1	5343935	WEIGHT_H	0.007637102
MtrunA17Chr1	5345174	WEIGHT_H	0.001551771
MtrunA17Chr1	5347531	WEIGHT_H	0.007932571
MtrunA17Chr1	5347586	WEIGHT_H	0.007932571
MtrunA17Chr1	5347823	WEIGHT_H	0.003753272
MtrunA17Chr1	5348499	WEIGHT_H	0.001551771
MtrunA17Chr1	5348593	WEIGHT_C	0.007802222
MtrunA17Chr1	5348594	WEIGHT_C	0.002601313
MtrunA17Chr1	5355963	WEIGHT_H	0.001125963
MtrunA17Chr1	5356568	WEIGHT_H	0.005809934
MtrunA17Chr1	5356715	WEIGHT_H	0.007346875
MtrunA17Chr1	5357263	WEIGHT_H	0.007414873
MtrunA17Chr1	5358173	WEIGHT_H	0.004287594
MtrunA17Chr1	5359138	WEIGHT_H	0.004498269
MtrunA17Chr1	5359151	WEIGHT_C	0.004523713
MtrunA17Chr1	5359174	WEIGHT_H	0.008803506
MtrunA17Chr1	5361823	WEIGHT_C	0.002601313
MtrunA17Chr1	5361984	WEIGHT_H	0.008642359
MtrunA17Chr1	5364679	WEIGHT_H	0.008809226
MtrunA17Chr1	5369270	WEIGHT_H	0.008990205
MtrunA17Chr1	5374688	WEIGHT_C	0.002601313
MtrunA17Chr1	5374817	WEIGHT_C	0.002431114
MtrunA17Chr1	5375010	WEIGHT_PL	0.006605478
MtrunA17Chr1	5379115	WEIGHT_C	0.002601313
MtrunA17Chr1	5382421	WEIGHT_H	0.00331455
MtrunA17Chr1	5384211	WEIGHT_C	0.0039511
MtrunA17Chr1	5387382	WEIGHT_H	0.009127927
MtrunA17Chr1	5430230	WEIGHT_C	0.004406829
MtrunA17Chr1	5436128	WEIGHT_C	0.001351315
MtrunA17Chr1	5438144	WEIGHT_H	0.000135268
MtrunA17Chr1	5439518	WEIGHT_PL	0.007492785
MtrunA17Chr1	5439926	WEIGHT_H	0.007219918
MtrunA17Chr1	5440509	WEIGHT_C	0.008779372
MtrunA17Chr1	5440530	WEIGHT_C	0.008779372
MtrunA17Chr1	5441364	WEIGHT_PL	0.001226534
MtrunA17Chr1	5441388	WEIGHT_H	0.008897433
MtrunA17Chr1	5441515	WEIGHT_H	0.005862401
MtrunA17Chr1	5449032	WEIGHT_C	0.009208437
MtrunA17Chr1	5449032	WEIGHT_C	0.009208437
MtrunA17Chr1	5452961	WEIGHT_H	0.002791596
MtrunA17Chr1	5468420	WEIGHT_C	0.001728536
MtrunA17Chr1	5469130	WEIGHT_PL	0.002195739
MtrunA17Chr1	5469134	WEIGHT_H	0.005183121
MtrunA17Chr1	5475099	WEIGHT_H	0.00356515
MtrunA17Chr1	5482057	WEIGHT_H	0.002451969
MtrunA17Chr1	5484097	WEIGHT_PL	0.000600748
MtrunA17Chr1	5485492	WEIGHT_PL	0.009321286
MtrunA17Chr1	5485522	WEIGHT_C	0.001013167
MtrunA17Chr1	5485522	WEIGHT_PL	0.008908661
MtrunA17Chr1	5490681	WEIGHT_C	0.008779372
MtrunA17Chr1	5502539	WEIGHT_C	0.008288972
MtrunA17Chr1	5503233	WEIGHT_C	0.006330453
MtrunA17Chr1	5503250	WEIGHT_C	0.009388776
MtrunA17Chr1	5503645	WEIGHT_C	0.009388776
MtrunA17Chr1	5503819	WEIGHT_C	0.003159946
MtrunA17Chr1	5528347	WEIGHT_PL	0.001130431
MtrunA17Chr1	5535664	WEIGHT_C	0.001679226
MtrunA17Chr1	5539148	WEIGHT_C	0.001041373
MtrunA17Chr1	5542806	WEIGHT_C	0.007166595
MtrunA17Chr1	5544082	WEIGHT_C	0.001606243
MtrunA17Chr1	5555653	WEIGHT_PL	0.007949408
MtrunA17Chr1	5555838	WEIGHT_H	0.003409842
MtrunA17Chr1	5555842	WEIGHT_H	0.003409842
MtrunA17Chr1	5556757	WEIGHT_C	0.003880017
MtrunA17Chr1	5556758	WEIGHT_C	0.003510489
MtrunA17Chr1	5559205	WEIGHT_C	0.004019518
MtrunA17Chr1	5590357	WEIGHT_H	0.006577942
MtrunA17Chr1	5593716	WEIGHT_C	0.008432864
MtrunA17Chr1	5594503	WEIGHT_H	0.005041388
MtrunA17Chr1	5594511	WEIGHT_H	0.005041388
MtrunA17Chr1	5596072	WEIGHT_C	0.003289598
MtrunA17Chr1	5601816	WEIGHT_C	0.009132281
MtrunA17Chr1	5601816	WEIGHT_C	0.009132281
MtrunA17Chr1	5606732	WEIGHT_C	0.008777108
MtrunA17Chr1	5606836	WEIGHT_H	0.001354436
MtrunA17Chr1	5606973	WEIGHT_H	0.005041388
MtrunA17Chr1	5607013	WEIGHT_H	0.006915242
MtrunA17Chr1	5610831	WEIGHT_H	0.009586015
MtrunA17Chr1	5613327	WEIGHT_H	0.007281825
MtrunA17Chr1	5615926	WEIGHT_H	0.007913201
MtrunA17Chr1	5622579	WEIGHT_C	0.006925793
MtrunA17Chr1	5625783	WEIGHT_C	0.006589996
MtrunA17Chr1	5626809	WEIGHT_H	0.00783695
MtrunA17Chr1	5626809	WEIGHT_H	0.00783695
MtrunA17Chr1	5630061	WEIGHT_H	0.005740856
MtrunA17Chr1	5631810	WEIGHT_H	0.001528848
MtrunA17Chr1	5632104	WEIGHT_H	0.001528848
MtrunA17Chr1	5635018	WEIGHT_H	0.004264776
MtrunA17Chr1	5651950	WEIGHT_H	0.008739649
MtrunA17Chr1	5665804	WEIGHT_H	0.003999214
MtrunA17Chr1	5682607	WEIGHT_H	0.005143362
MtrunA17Chr1	5688946	WEIGHT_PL	0.005533669
MtrunA17Chr1	5710192	WEIGHT_H	0.002895579
MtrunA17Chr1	5729735	WEIGHT_C	0.008024669
MtrunA17Chr1	5733387	WEIGHT_C	0.001511261
MtrunA17Chr1	5734665	WEIGHT_C	0.009327915
MtrunA17Chr1	5734826	WEIGHT_C	0.009197626
MtrunA17Chr1	5734975	WEIGHT_C	0.0053401
MtrunA17Chr1	5736845	WEIGHT_H	0.005041388
MtrunA17Chr1	5737260	WEIGHT_H	0.006866147
MtrunA17Chr1	5737370	WEIGHT_H	0.005383846
MtrunA17Chr1	5745841	WEIGHT_PL	0.007013648
MtrunA17Chr1	5754332	WEIGHT_H	0.009528099
MtrunA17Chr1	5754355	WEIGHT_H	0.009424328
MtrunA17Chr1	5754728	WEIGHT_H	0.007023126
MtrunA17Chr1	5754762	WEIGHT_H	0.008087414
MtrunA17Chr1	5754950	WEIGHT_H	0.00349121
MtrunA17Chr1	5756984	WEIGHT_H	0.002795018
MtrunA17Chr1	5757024	WEIGHT_H	0.003944943
MtrunA17Chr1	5757060	WEIGHT_H	0.001025853
MtrunA17Chr1	5758047	WEIGHT_C	0.0073069
MtrunA17Chr1	5775245	WEIGHT_H	0.000135329
MtrunA17Chr1	5780593	WEIGHT_C	0.003415948
MtrunA17Chr1	5780614	WEIGHT_C	0.006430023
MtrunA17Chr1	5780696	WEIGHT_C	0.004220826
MtrunA17Chr1	5781188	WEIGHT_C	0.005330198
MtrunA17Chr1	5785009	WEIGHT_H	0.002281888
MtrunA17Chr1	5785398	WEIGHT_H	0.001503709
MtrunA17Chr1	5785557	WEIGHT_H	0.00092945
MtrunA17Chr1	5785961	WEIGHT_PL	0.000525436
MtrunA17Chr1	5791828	WEIGHT_H	0.007633009
MtrunA17Chr1	5793727	WEIGHT_H	0.001292003
MtrunA17Chr1	5793801	WEIGHT_H	0.001292003
MtrunA17Chr1	5793882	WEIGHT_H	0.005041388
MtrunA17Chr1	5793942	WEIGHT_H	0.009289211
MtrunA17Chr1	5793945	WEIGHT_H	0.001440688
MtrunA17Chr1	5793989	WEIGHT_H	0.005041388
MtrunA17Chr1	5793991	WEIGHT_H	0.005041388
MtrunA17Chr1	5793998	WEIGHT_H	0.005041388
MtrunA17Chr1	5794054	WEIGHT_H	0.005041388
MtrunA17Chr1	5794078	WEIGHT_H	0.001292003
MtrunA17Chr1	5794094	WEIGHT_H	0.000712242
MtrunA17Chr1	5794151	WEIGHT_H	0.004955332
MtrunA17Chr1	5803447	WEIGHT_C	0.004214416
MtrunA17Chr1	5810265	WEIGHT_C	0.004214416
MtrunA17Chr1	5812086	WEIGHT_C	0.004214416
MtrunA17Chr1	5812217	WEIGHT_C	0.004214416
MtrunA17Chr1	5812255	WEIGHT_C	0.004214416
MtrunA17Chr1	5812335	WEIGHT_C	0.004214416
MtrunA17Chr1	5812370	WEIGHT_C	0.004214416
MtrunA17Chr1	5812405	WEIGHT_C	0.004214416
MtrunA17Chr1	5812418	WEIGHT_C	0.004214416
MtrunA17Chr1	5814144	WEIGHT_C	0.004214416
MtrunA17Chr1	5814145	WEIGHT_C	0.004214416
MtrunA17Chr1	5814229	WEIGHT_C	0.004214416
MtrunA17Chr1	5815357	WEIGHT_H	0.008124916
MtrunA17Chr1	5815357	WEIGHT_H	0.008124916
MtrunA17Chr1	5815357	WEIGHT_PL	0.004002975
MtrunA17Chr1	5815357	WEIGHT_PL	0.004002975
MtrunA17Chr1	5826231	WEIGHT_PL	0.007779787
MtrunA17Chr1	5826245	WEIGHT_PL	0.004509124
MtrunA17Chr1	5828099	WEIGHT_PL	0.004989773
MtrunA17Chr1	5828181	WEIGHT_PL	0.00643909
MtrunA17Chr1	5843157	WEIGHT_H	0.009930525
MtrunA17Chr1	5843284	WEIGHT_H	0.007110592
MtrunA17Chr1	5846855	WEIGHT_H	0.003914622
MtrunA17Chr1	5847846	WEIGHT_H	0.003914622
MtrunA17Chr1	5863258	WEIGHT_H	0.009898615
MtrunA17Chr1	5866855	WEIGHT_PL	0.005612759
MtrunA17Chr1	5866861	WEIGHT_C	0.004870256
MtrunA17Chr1	5879647	WEIGHT_H	0.006915242
MtrunA17Chr1	5880465	WEIGHT_H	0.002968547
MtrunA17Chr1	5887131	WEIGHT_H	0.00860452
MtrunA17Chr1	5889215	WEIGHT_H	0.00860452
MtrunA17Chr1	5903071	WEIGHT_H	0.002033572
MtrunA17Chr1	5910865	WEIGHT_C	0.001106306
MtrunA17Chr1	5911120	WEIGHT_PL	0.000939798
MtrunA17Chr1	5913464	WEIGHT_H	0.009536702
MtrunA17Chr1	5913924	WEIGHT_H	0.008307693
MtrunA17Chr1	5915192	WEIGHT_C	0.001106306
MtrunA17Chr1	5918241	WEIGHT_H	0.006316519
MtrunA17Chr1	5918374	WEIGHT_H	0.002711686
MtrunA17Chr1	5922569	WEIGHT_H	0.002067975
MtrunA17Chr1	5922827	WEIGHT_H	0.002067975
MtrunA17Chr1	5935063	WEIGHT_H	0.009536702
MtrunA17Chr1	5935122	WEIGHT_H	0.009536702
MtrunA17Chr1	5936661	WEIGHT_H	0.003177402
MtrunA17Chr1	5942694	WEIGHT_PL	0.008277563
MtrunA17Chr1	5942694	WEIGHT_PL	0.008277563
MtrunA17Chr1	5943264	WEIGHT_H	0.00860452
MtrunA17Chr1	5943264	WEIGHT_H	0.00860452
MtrunA17Chr1	5944941	WEIGHT_H	0.006242269
MtrunA17Chr1	5944941	WEIGHT_H	0.006242269
MtrunA17Chr1	5945581	WEIGHT_H	0.00860452
MtrunA17Chr1	5946822	WEIGHT_PL	0.006105315
MtrunA17Chr1	5947005	WEIGHT_PL	0.003955658
MtrunA17Chr1	5948730	WEIGHT_PL	0.00542591
MtrunA17Chr1	5948815	WEIGHT_H	0.00860452
MtrunA17Chr1	5950201	WEIGHT_C	0.005636394
MtrunA17Chr1	5965083	WEIGHT_PL	0.009561584
MtrunA17Chr1	5965732	WEIGHT_PL	0.007128992
MtrunA17Chr1	5987609	WEIGHT_C	0.00334129
MtrunA17Chr1	5987609	WEIGHT_C	0.00334129
MtrunA17Chr1	5988739	WEIGHT_C	0.003424954
MtrunA17Chr1	5989845	WEIGHT_C	0.003424954
MtrunA17Chr1	5990653	WEIGHT_H	0.00465522
MtrunA17Chr1	5990900	WEIGHT_H	0.008184881
MtrunA17Chr1	5990949	WEIGHT_C	0.006077562
MtrunA17Chr1	5992357	WEIGHT_C	0.003424954
MtrunA17Chr1	5992357	WEIGHT_C	0.003424954
MtrunA17Chr1	5995576	WEIGHT_C	0.007436538
MtrunA17Chr1	5995576	WEIGHT_C	0.007436538
MtrunA17Chr1	6008540	WEIGHT_C	0.007989407
MtrunA17Chr1	6050508	WEIGHT_C	0.000957433
MtrunA17Chr1	6051479	WEIGHT_C	0.000861256
MtrunA17Chr1	6072071	WEIGHT_C	0.005384016
MtrunA17Chr1	6074722	WEIGHT_H	0.00152485
MtrunA17Chr1	6088814	WEIGHT_PL	0.008277563
MtrunA17Chr1	6104916	WEIGHT_C	0.005311275
MtrunA17Chr1	6116642	WEIGHT_PL	0.00055181
MtrunA17Chr1	6116804	WEIGHT_H	0.003277495
MtrunA17Chr1	6135576	WEIGHT_H	0.001670345
MtrunA17Chr1	6136006	WEIGHT_H	0.005814651
MtrunA17Chr1	6149536	WEIGHT_PL	0.002951974
MtrunA17Chr1	6154611	WEIGHT_C	0.001435642
MtrunA17Chr1	6155081	WEIGHT_PL	0.003485429
MtrunA17Chr1	6155281	WEIGHT_PL	0.00404442
MtrunA17Chr1	6155466	WEIGHT_PL	0.008278968
MtrunA17Chr1	6156879	WEIGHT_C	0.006138715
MtrunA17Chr1	6171030	WEIGHT_H	0.006200352
MtrunA17Chr1	6171030	WEIGHT_H	0.006200352
MtrunA17Chr1	6172771	WEIGHT_PL	0.008225524
MtrunA17Chr1	6180902	WEIGHT_C	0.007862374
MtrunA17Chr1	6226880	WEIGHT_PL	0.004570848
MtrunA17Chr1	6227895	WEIGHT_PL	0.008852338
MtrunA17Chr1	6231971	WEIGHT_PL	0.005908294
MtrunA17Chr1	6255596	WEIGHT_H	0.004172042
MtrunA17Chr1	6257568	WEIGHT_H	0.004358255
MtrunA17Chr1	6257767	WEIGHT_H	0.001830216
MtrunA17Chr1	6259601	WEIGHT_C	0.004973789
MtrunA17Chr1	6261187	WEIGHT_PL	0.002850027
MtrunA17Chr1	6264469	WEIGHT_H	0.007518678
MtrunA17Chr1	6270050	WEIGHT_H	0.004297793
MtrunA17Chr1	6271392	WEIGHT_H	0.002359896
MtrunA17Chr1	6275495	WEIGHT_PL	0.008388476
MtrunA17Chr1	6277604	WEIGHT_H	0.0052743
MtrunA17Chr1	6278841	WEIGHT_PL	0.005198264
MtrunA17Chr1	6278861	WEIGHT_H	0.0052743
MtrunA17Chr1	6279112	WEIGHT_PL	0.009766975
MtrunA17Chr1	6286847	WEIGHT_PL	0.009766975
MtrunA17Chr1	6287305	WEIGHT_H	0.009037443
MtrunA17Chr1	6291340	WEIGHT_H	0.0052743
MtrunA17Chr1	6295498	WEIGHT_H	0.0052743
MtrunA17Chr1	6297787	WEIGHT_H	0.009037443
MtrunA17Chr1	6300225	WEIGHT_PL	0.008686772
MtrunA17Chr1	6302753	WEIGHT_PL	0.009766975
MtrunA17Chr1	6306223	WEIGHT_PL	0.009766975
MtrunA17Chr1	6306765	WEIGHT_PL	0.002274561
MtrunA17Chr1	6306943	WEIGHT_H	0.009037443
MtrunA17Chr1	6318180	WEIGHT_PL	0.008676384
MtrunA17Chr1	6328467	WEIGHT_PL	0.009766975
MtrunA17Chr1	6350296	WEIGHT_H	0.008182503
MtrunA17Chr1	6351469	WEIGHT_PL	0.003889053
MtrunA17Chr1	6366763	WEIGHT_C	0.00871361
MtrunA17Chr1	6382021	WEIGHT_H	0.00645721
MtrunA17Chr1	6384945	WEIGHT_H	0.003379098
MtrunA17Chr1	6385018	WEIGHT_H	0.003944477
MtrunA17Chr1	6385026	WEIGHT_H	0.008832657
MtrunA17Chr1	6387281	WEIGHT_H	0.009274586
MtrunA17Chr1	6391136	WEIGHT_H	0.008832657
MtrunA17Chr1	6396135	WEIGHT_H	0.008256404
MtrunA17Chr1	6401542	WEIGHT_H	0.008832657
MtrunA17Chr1	6401848	WEIGHT_PL	0.002904983
MtrunA17Chr1	6401848	WEIGHT_PL	0.002904983
MtrunA17Chr1	6401867	WEIGHT_PL	0.005455404
MtrunA17Chr1	6401867	WEIGHT_PL	0.005455404
MtrunA17Chr1	6401870	WEIGHT_PL	0.005869786
MtrunA17Chr1	6401870	WEIGHT_PL	0.005869786
MtrunA17Chr1	6402312	WEIGHT_H	0.009641181
MtrunA17Chr1	6402312	WEIGHT_H	0.009641181
MtrunA17Chr1	6403136	WEIGHT_H	0.00679668
MtrunA17Chr1	6403136	WEIGHT_H	0.00679668
MtrunA17Chr1	6403136	WEIGHT_H	0.00679668
MtrunA17Chr1	6403420	WEIGHT_H	0.008832657
MtrunA17Chr1	6403420	WEIGHT_H	0.008832657
MtrunA17Chr1	6403420	WEIGHT_H	0.008832657
MtrunA17Chr1	6403571	WEIGHT_H	0.008089016
MtrunA17Chr1	6403571	WEIGHT_H	0.008089016
MtrunA17Chr1	6411793	WEIGHT_C	0.002390826
MtrunA17Chr1	6412628	WEIGHT_H	0.007648921
MtrunA17Chr1	6412628	WEIGHT_H	0.007648921
MtrunA17Chr1	6412795	WEIGHT_H	0.004206802
MtrunA17Chr1	6412795	WEIGHT_H	0.004206802
MtrunA17Chr1	6418881	WEIGHT_H	0.00679668
MtrunA17Chr1	6420224	WEIGHT_H	0.008832657
MtrunA17Chr1	6421170	WEIGHT_H	0.00679668
MtrunA17Chr1	6421551	WEIGHT_H	0.003221268
MtrunA17Chr1	6421845	WEIGHT_H	0.003944477
MtrunA17Chr1	6423233	WEIGHT_H	0.000685788
MtrunA17Chr1	6423729	WEIGHT_H	0.008089016
MtrunA17Chr1	6432706	WEIGHT_H	0.009582793
MtrunA17Chr1	6443752	WEIGHT_C	0.004976254
MtrunA17Chr1	6455534	WEIGHT_C	0.006058896
MtrunA17Chr1	6462827	WEIGHT_C	0.00610998
MtrunA17Chr1	6462827	WEIGHT_C	0.00610998
MtrunA17Chr1	6462903	WEIGHT_C	0.002049875
MtrunA17Chr1	6462903	WEIGHT_C	0.002049875
MtrunA17Chr1	6469997	WEIGHT_C	0.007367918
MtrunA17Chr1	6480370	WEIGHT_C	0.00985856
MtrunA17Chr1	6480370	WEIGHT_C	0.00985856
MtrunA17Chr1	6480370	WEIGHT_C	0.00985856
MtrunA17Chr1	6486216	WEIGHT_C	0.00898596
MtrunA17Chr1	6487039	WEIGHT_C	0.005096672
MtrunA17Chr1	6494942	WEIGHT_C	0.005281433
MtrunA17Chr1	6507015	WEIGHT_PL	0.002917422
MtrunA17Chr1	6511959	WEIGHT_C	0.003490986
MtrunA17Chr1	6517333	WEIGHT_C	0.00245865
MtrunA17Chr1	6519794	WEIGHT_C	0.005482244
MtrunA17Chr1	6520100	WEIGHT_C	0.007355429
MtrunA17Chr1	6521225	WEIGHT_C	0.005245949
MtrunA17Chr1	6521350	WEIGHT_C	0.000889298
MtrunA17Chr1	6521557	WEIGHT_C	0.002732729
MtrunA17Chr1	6522245	WEIGHT_C	0.001599909
MtrunA17Chr1	6522439	WEIGHT_C	0.002732729
MtrunA17Chr1	6525389	WEIGHT_C	0.001619539
MtrunA17Chr1	6525391	WEIGHT_C	0.003974496
MtrunA17Chr1	6525843	WEIGHT_C	0.009211423
MtrunA17Chr1	6525854	WEIGHT_C	0.009211423
MtrunA17Chr1	6525890	WEIGHT_C	0.00518834
MtrunA17Chr1	6525924	WEIGHT_C	0.004400633
MtrunA17Chr1	6525939	WEIGHT_C	0.004400633
MtrunA17Chr1	6526094	WEIGHT_C	0.003925667
MtrunA17Chr1	6526136	WEIGHT_C	0.003925667
MtrunA17Chr1	6530925	WEIGHT_PL	0.008274291
MtrunA17Chr1	6535401	WEIGHT_C	0.009913384
MtrunA17Chr1	6552627	WEIGHT_H	0.008768282
MtrunA17Chr1	6558288	WEIGHT_PL	0.008243309
MtrunA17Chr1	6558288	WEIGHT_PL	0.008243309
MtrunA17Chr1	6594422	WEIGHT_H	0.002055778
MtrunA17Chr1	6617013	WEIGHT_H	0.002228581
MtrunA17Chr1	6618702	WEIGHT_C	0.004971068
MtrunA17Chr1	6636075	WEIGHT_H	0.003617256
MtrunA17Chr1	6648999	WEIGHT_C	0.007653242
MtrunA17Chr1	6689305	WEIGHT_C	0.0005654
MtrunA17Chr1	6694625	WEIGHT_C	0.008549157
MtrunA17Chr1	6694625	WEIGHT_C	0.008549157
MtrunA17Chr1	6703136	WEIGHT_H	0.00356133
MtrunA17Chr1	6727075	WEIGHT_H	0.008669536
MtrunA17Chr1	6746869	WEIGHT_C	0.001641392
MtrunA17Chr1	6775274	WEIGHT_H	0.002835212
MtrunA17Chr1	6777284	WEIGHT_H	0.00956797
MtrunA17Chr1	6819712	WEIGHT_C	0.00484543
MtrunA17Chr1	6819712	WEIGHT_C	0.00484543
MtrunA17Chr1	6822931	WEIGHT_PL	0.009326058
MtrunA17Chr1	6825642	WEIGHT_C	0.00507425
MtrunA17Chr1	6828060	WEIGHT_H	0.002880806
MtrunA17Chr1	6842371	WEIGHT_C	0.00963722
MtrunA17Chr1	6843849	WEIGHT_H	0.006305506
MtrunA17Chr1	6881810	WEIGHT_H	0.002005191
MtrunA17Chr1	6906449	WEIGHT_PL	0.00254116
MtrunA17Chr1	6910798	WEIGHT_C	0.002317978
MtrunA17Chr1	6910798	WEIGHT_C	0.002317978
MtrunA17Chr1	6918140	WEIGHT_H	0.003168431
MtrunA17Chr1	6918140	WEIGHT_H	0.003168431
MtrunA17Chr1	6918140	WEIGHT_H	0.003168431
MtrunA17Chr1	6918170	WEIGHT_H	0.003137445
MtrunA17Chr1	6918170	WEIGHT_H	0.003137445
MtrunA17Chr1	6919615	WEIGHT_H	0.009037443
MtrunA17Chr1	6920957	WEIGHT_H	0.00956797
MtrunA17Chr1	6921358	WEIGHT_H	0.008513961
MtrunA17Chr1	6922892	WEIGHT_H	0.00542843
MtrunA17Chr1	6926135	WEIGHT_H	0.001618544
MtrunA17Chr1	6928640	WEIGHT_C	0.002119659
MtrunA17Chr1	6931599	WEIGHT_H	0.009638266
MtrunA17Chr1	6931599	WEIGHT_H	0.009638266
MtrunA17Chr1	6932892	WEIGHT_PL	0.004263861
MtrunA17Chr1	6933028	WEIGHT_H	0.005272779
MtrunA17Chr1	6933084	WEIGHT_C	0.006852398
MtrunA17Chr1	6936012	WEIGHT_H	0.009530002
MtrunA17Chr1	6936012	WEIGHT_H	0.009530002
MtrunA17Chr1	6936747	WEIGHT_H	0.00956797
MtrunA17Chr1	6936747	WEIGHT_H	0.00956797
MtrunA17Chr1	6939731	WEIGHT_H	0.009530002
MtrunA17Chr1	6984197	WEIGHT_C	0.00981739
MtrunA17Chr1	6986892	WEIGHT_PL	0.009047671
MtrunA17Chr1	7036003	WEIGHT_C	0.003830086
MtrunA17Chr1	7083239	WEIGHT_C	0.001838415
MtrunA17Chr1	7095641	WEIGHT_H	0.003444428
MtrunA17Chr1	7102908	WEIGHT_H	0.006534346
MtrunA17Chr1	7103045	WEIGHT_H	0.006534346
MtrunA17Chr1	7104133	WEIGHT_H	0.003719932
MtrunA17Chr1	7104133	WEIGHT_H	0.003719932
MtrunA17Chr1	7105223	WEIGHT_H	0.003719932
MtrunA17Chr1	7112287	WEIGHT_H	0.008849866
MtrunA17Chr1	7112287	WEIGHT_H	0.008849866
MtrunA17Chr1	7113319	WEIGHT_H	0.006534346
MtrunA17Chr1	7113920	WEIGHT_H	0.003719932
MtrunA17Chr1	7113920	WEIGHT_H	0.003719932
MtrunA17Chr1	7115275	WEIGHT_H	0.003719932
MtrunA17Chr1	7132832	WEIGHT_C	0.006896449
MtrunA17Chr1	7136279	WEIGHT_C	0.002183174
MtrunA17Chr1	7138543	WEIGHT_H	0.009197404
MtrunA17Chr1	7138543	WEIGHT_H	0.009197404
MtrunA17Chr1	7145741	WEIGHT_H	0.004955332
MtrunA17Chr1	7145788	WEIGHT_H	0.005041388
MtrunA17Chr1	7147117	WEIGHT_H	0.005041388
MtrunA17Chr1	7148848	WEIGHT_H	0.009728977
MtrunA17Chr1	7162958	WEIGHT_PL	0.001113081
MtrunA17Chr1	7163054	WEIGHT_C	0.004096377
MtrunA17Chr1	7170327	WEIGHT_H	0.009661697
MtrunA17Chr1	7181321	WEIGHT_PL	0.001410836
MtrunA17Chr1	7181519	WEIGHT_PL	0.008907806
MtrunA17Chr1	7189438	WEIGHT_C	0.003775143
MtrunA17Chr1	7193134	WEIGHT_C	0.003775143
MtrunA17Chr1	7197940	WEIGHT_C	0.003775143
MtrunA17Chr1	7205088	WEIGHT_PL	0.0082671
MtrunA17Chr1	7206467	WEIGHT_PL	0.004099593
MtrunA17Chr1	7220410	WEIGHT_PL	0.007434243
MtrunA17Chr1	7235032	WEIGHT_C	0.004723706
MtrunA17Chr1	7240280	WEIGHT_H	0.009554683
MtrunA17Chr1	7255009	WEIGHT_PL	0.008653098
MtrunA17Chr1	7263541	WEIGHT_PL	0.001098162
MtrunA17Chr1	7267957	WEIGHT_PL	0.003811068
MtrunA17Chr1	7299060	WEIGHT_C	0.007660292
MtrunA17Chr1	7300466	WEIGHT_PL	0.003487679
MtrunA17Chr1	7301134	WEIGHT_PL	0.003776027
MtrunA17Chr1	7308097	WEIGHT_H	0.005563096
MtrunA17Chr1	7311997	WEIGHT_PL	0.002078832
MtrunA17Chr1	7312315	WEIGHT_C	0.002641671
MtrunA17Chr1	7312358	WEIGHT_PL	0.009307307
MtrunA17Chr1	7362636	WEIGHT_C	0.004699062
MtrunA17Chr1	7362636	WEIGHT_C	0.004699062
MtrunA17Chr1	7366996	WEIGHT_PL	0.007434185
MtrunA17Chr1	7376974	WEIGHT_H	0.004668015
MtrunA17Chr1	7377631	WEIGHT_C	0.004235449
MtrunA17Chr1	7380574	WEIGHT_PL	0.005458016
MtrunA17Chr1	7390845	WEIGHT_H	0.000788301
MtrunA17Chr1	7392277	WEIGHT_C	7.96E-05
MtrunA17Chr1	7392284	WEIGHT_PL	0.007182374
MtrunA17Chr1	7399558	WEIGHT_H	0.000915541
MtrunA17Chr1	7408559	WEIGHT_PL	0.001462263
MtrunA17Chr1	7421306	WEIGHT_H	0.003401497
MtrunA17Chr1	7423571	WEIGHT_PL	0.003911873
MtrunA17Chr1	7426096	WEIGHT_H	0.007142411
MtrunA17Chr1	7426096	WEIGHT_H	0.007142411
MtrunA17Chr1	7431694	WEIGHT_H	0.007142411
MtrunA17Chr1	7434288	WEIGHT_PL	0.002821636
MtrunA17Chr1	7437175	WEIGHT_PL	0.003023737
MtrunA17Chr1	7443788	WEIGHT_H	0.005890682
MtrunA17Chr1	7443860	WEIGHT_H	0.005890682
MtrunA17Chr1	7443888	WEIGHT_H	0.005890682
MtrunA17Chr1	7444662	WEIGHT_PL	0.009160101
MtrunA17Chr1	7444700	WEIGHT_H	0.005890682
MtrunA17Chr1	7446197	WEIGHT_PL	0.008691781
MtrunA17Chr1	7451433	WEIGHT_PL	0.006327529
MtrunA17Chr1	7455009	WEIGHT_PL	0.006992111
MtrunA17Chr1	7455214	WEIGHT_C	0.002508945
MtrunA17Chr1	7455236	WEIGHT_PL	0.006596143
MtrunA17Chr1	7456695	WEIGHT_PL	0.001097199
MtrunA17Chr1	7456814	WEIGHT_H	0.004100924
MtrunA17Chr1	7457162	WEIGHT_PL	0.000294321
MtrunA17Chr1	7466656	WEIGHT_H	0.00999668
MtrunA17Chr1	7470948	WEIGHT_PL	0.00714837
MtrunA17Chr1	7470975	WEIGHT_C	0.005069133
MtrunA17Chr1	7471587	WEIGHT_H	0.005666343
MtrunA17Chr1	7473782	WEIGHT_C	0.007341634
MtrunA17Chr1	7476438	WEIGHT_PL	0.004308942
MtrunA17Chr1	7476616	WEIGHT_C	0.004100003
MtrunA17Chr1	7477194	WEIGHT_PL	0.004244268
MtrunA17Chr1	7477537	WEIGHT_C	0.004100003
MtrunA17Chr1	7478699	WEIGHT_C	0.004100003
MtrunA17Chr1	7481383	WEIGHT_H	0.009688301
MtrunA17Chr1	7486064	WEIGHT_H	0.004559582
MtrunA17Chr1	7495154	WEIGHT_PL	0.008901222
MtrunA17Chr1	7496368	WEIGHT_PL	0.004837175
MtrunA17Chr1	7501049	WEIGHT_C	0.003271709
MtrunA17Chr1	7501060	WEIGHT_C	0.006173456
MtrunA17Chr1	7501071	WEIGHT_C	0.007052164
MtrunA17Chr1	7501176	WEIGHT_C	0.000154231
MtrunA17Chr1	7512927	WEIGHT_PL	0.009870256
MtrunA17Chr1	7517445	WEIGHT_PL	0.005268867
MtrunA17Chr1	7517602	WEIGHT_H	0.006332938
MtrunA17Chr1	7517696	WEIGHT_H	0.006332938
MtrunA17Chr1	7517991	WEIGHT_H	0.006332938
MtrunA17Chr1	7520173	WEIGHT_C	0.004134992
MtrunA17Chr1	7520173	WEIGHT_C	0.004134992
MtrunA17Chr1	7520173	WEIGHT_C	0.004134992
MtrunA17Chr1	7520175	WEIGHT_C	0.009022409
MtrunA17Chr1	7520175	WEIGHT_C	0.009022409
MtrunA17Chr1	7520175	WEIGHT_C	0.009022409
MtrunA17Chr1	7520206	WEIGHT_C	0.009033177
MtrunA17Chr1	7520206	WEIGHT_C	0.009033177
MtrunA17Chr1	7520206	WEIGHT_C	0.009033177
MtrunA17Chr1	7520692	WEIGHT_C	0.009891434
MtrunA17Chr1	7520692	WEIGHT_C	0.009891434
MtrunA17Chr1	7520880	WEIGHT_C	0.003512023
MtrunA17Chr1	7520880	WEIGHT_C	0.003512023
MtrunA17Chr1	7522439	WEIGHT_C	0.008111138
MtrunA17Chr1	7522439	WEIGHT_C	0.008111138
MtrunA17Chr1	7522511	WEIGHT_PL	0.009914296
MtrunA17Chr1	7522511	WEIGHT_PL	0.009914296
MtrunA17Chr1	7522552	WEIGHT_PL	0.008808294
MtrunA17Chr1	7522552	WEIGHT_PL	0.008808294
MtrunA17Chr1	7522959	WEIGHT_C	0.008505761
MtrunA17Chr1	7527863	WEIGHT_H	0.003693359
MtrunA17Chr1	7528119	WEIGHT_H	0.003693359
MtrunA17Chr1	7530155	WEIGHT_C	0.008951669
MtrunA17Chr1	7532250	WEIGHT_PL	0.006716141
MtrunA17Chr1	7532805	WEIGHT_PL	0.007861684
MtrunA17Chr1	7533173	WEIGHT_C	0.006597759
MtrunA17Chr1	7533509	WEIGHT_PL	0.006891983
MtrunA17Chr1	7536207	WEIGHT_PL	0.006891983
MtrunA17Chr1	7536364	WEIGHT_C	0.005148592
MtrunA17Chr1	7538286	WEIGHT_PL	0.008012826
MtrunA17Chr1	7541480	WEIGHT_PL	0.00587181
MtrunA17Chr1	7555461	WEIGHT_PL	0.004837175
MtrunA17Chr1	7559119	WEIGHT_H	0.006556112
MtrunA17Chr1	7631174	WEIGHT_PL	0.009134983
MtrunA17Chr1	7633874	WEIGHT_PL	0.002733862
MtrunA17Chr1	7640015	WEIGHT_PL	0.009610016
MtrunA17Chr1	7641729	WEIGHT_PL	0.005902265
MtrunA17Chr1	7642221	WEIGHT_PL	0.0010348
MtrunA17Chr1	7642479	WEIGHT_PL	0.009610016
MtrunA17Chr1	7644184	WEIGHT_PL	0.008581656
MtrunA17Chr1	7645626	WEIGHT_PL	0.009610016
MtrunA17Chr1	7650727	WEIGHT_H	0.007744655
MtrunA17Chr1	7652823	WEIGHT_H	0.007008156
MtrunA17Chr1	7656990	WEIGHT_PL	0.004165342
MtrunA17Chr1	7664462	WEIGHT_H	0.009867207
MtrunA17Chr1	7676149	WEIGHT_C	0.006252793
MtrunA17Chr1	7683107	WEIGHT_PL	0.008428521
MtrunA17Chr1	7710348	WEIGHT_PL	0.009775198
MtrunA17Chr1	7710968	WEIGHT_C	0.009425549
MtrunA17Chr1	7722655	WEIGHT_PL	0.00984991
MtrunA17Chr1	7722721	WEIGHT_PL	0.007142903
MtrunA17Chr1	7753546	WEIGHT_C	0.005443359
MtrunA17Chr1	7758473	WEIGHT_H	0.006613605
MtrunA17Chr1	7780542	WEIGHT_C	0.001415673
MtrunA17Chr1	7780552	WEIGHT_C	0.001415673
MtrunA17Chr1	7835172	WEIGHT_H	0.00195484
MtrunA17Chr1	7854265	WEIGHT_C	0.008527745
MtrunA17Chr1	7857809	WEIGHT_PL	0.005983625
MtrunA17Chr1	7862204	WEIGHT_PL	0.009352767
MtrunA17Chr1	7872612	WEIGHT_PL	0.008709437
MtrunA17Chr1	7875610	WEIGHT_PL	0.005578408
MtrunA17Chr1	7883545	WEIGHT_PL	0.004801523
MtrunA17Chr1	7883612	WEIGHT_PL	0.004801523
MtrunA17Chr1	7883939	WEIGHT_C	0.009664513
MtrunA17Chr1	7886770	WEIGHT_PL	0.00691085
MtrunA17Chr1	7887830	WEIGHT_PL	0.00691085
MtrunA17Chr1	7889729	WEIGHT_C	0.001706871
MtrunA17Chr1	7889830	WEIGHT_PL	0.008557788
MtrunA17Chr1	7915037	WEIGHT_PL	0.0008081
MtrunA17Chr1	7924746	WEIGHT_C	0.008792858
MtrunA17Chr1	7932946	WEIGHT_PL	0.00960568
MtrunA17Chr1	7933183	WEIGHT_PL	0.007156138
MtrunA17Chr1	7933373	WEIGHT_C	0.006647818
MtrunA17Chr1	7937073	WEIGHT_C	0.008199767
MtrunA17Chr1	7939643	WEIGHT_H	0.002114082
MtrunA17Chr1	7939643	WEIGHT_H	0.002114082
MtrunA17Chr1	7939643	WEIGHT_H	0.002114082
MtrunA17Chr1	7943326	WEIGHT_PL	0.008927839
MtrunA17Chr1	7979550	WEIGHT_C	0.006911101
MtrunA17Chr1	7979550	WEIGHT_C	0.006911101
MtrunA17Chr1	7979948	WEIGHT_C	0.006911101
MtrunA17Chr1	7981721	WEIGHT_C	0.002468826
MtrunA17Chr1	7983699	WEIGHT_C	0.009131138
MtrunA17Chr1	8014822	WEIGHT_PL	0.005603103
MtrunA17Chr1	8026284	WEIGHT_C	0.005859024
MtrunA17Chr1	8032591	WEIGHT_C	0.003879497
MtrunA17Chr1	8035265	WEIGHT_PL	0.002771718
MtrunA17Chr1	8035985	WEIGHT_PL	0.005552655
MtrunA17Chr1	8036104	WEIGHT_PL	0.009238301
MtrunA17Chr1	8048050	WEIGHT_C	0.001972358
MtrunA17Chr1	8060162	WEIGHT_C	0.004380019
MtrunA17Chr1	8061717	WEIGHT_C	0.007374742
MtrunA17Chr1	8066160	WEIGHT_PL	0.002868502
MtrunA17Chr1	8078832	WEIGHT_C	0.00878404
MtrunA17Chr1	8084343	WEIGHT_H	0.002215826
MtrunA17Chr1	8098647	WEIGHT_H	0.009139066
MtrunA17Chr1	8099336	WEIGHT_H	0.009139066
MtrunA17Chr1	8099783	WEIGHT_C	0.00438559
MtrunA17Chr1	8099793	WEIGHT_PL	0.006486144
MtrunA17Chr1	8099800	WEIGHT_PL	0.001613806
MtrunA17Chr1	8099804	WEIGHT_PL	0.005219922
MtrunA17Chr1	8099822	WEIGHT_PL	0.001474567
MtrunA17Chr1	8099930	WEIGHT_C	0.009361301
MtrunA17Chr1	8100001	WEIGHT_PL	0.003367895
MtrunA17Chr1	8100078	WEIGHT_C	0.00804837
MtrunA17Chr1	8100114	WEIGHT_C	0.0048495
MtrunA17Chr1	8100348	WEIGHT_PL	0.002172738
MtrunA17Chr1	8101247	WEIGHT_C	0.003955052
MtrunA17Chr1	8107766	WEIGHT_H	0.009206451
MtrunA17Chr1	8107766	WEIGHT_H	0.009206451
MtrunA17Chr1	8117393	WEIGHT_C	0.004604951
MtrunA17Chr1	8118434	WEIGHT_C	0.007925279
MtrunA17Chr1	8129466	WEIGHT_H	0.004698902
MtrunA17Chr1	8137574	WEIGHT_C	0.003302495
MtrunA17Chr1	8147545	WEIGHT_PL	0.009248906
MtrunA17Chr1	8147579	WEIGHT_C	0.008313432
MtrunA17Chr1	8148811	WEIGHT_PL	0.007290851
MtrunA17Chr1	8149970	WEIGHT_PL	0.000390557
MtrunA17Chr1	8150286	WEIGHT_C	0.005314883
MtrunA17Chr1	8152556	WEIGHT_H	0.006994592
MtrunA17Chr1	8157678	WEIGHT_C	0.001704355
MtrunA17Chr1	8166581	WEIGHT_H	0.004551703
MtrunA17Chr1	8173092	WEIGHT_H	0.006953895
MtrunA17Chr1	8180719	WEIGHT_H	0.005759113
MtrunA17Chr1	8184033	WEIGHT_H	0.003250165
MtrunA17Chr1	8201470	WEIGHT_PL	0.001015917
MtrunA17Chr1	8201470	WEIGHT_PL	0.001015917
MtrunA17Chr1	8208401	WEIGHT_PL	0.000436209
MtrunA17Chr1	8227896	WEIGHT_PL	0.005134357
MtrunA17Chr1	8235929	WEIGHT_PL	0.004372024
MtrunA17Chr1	8238831	WEIGHT_H	0.004585306
MtrunA17Chr1	8238833	WEIGHT_H	0.003411528
MtrunA17Chr1	8238908	WEIGHT_H	0.002204145
MtrunA17Chr1	8240762	WEIGHT_H	0.001949796
MtrunA17Chr1	8240965	WEIGHT_H	0.000310998
MtrunA17Chr1	8241121	WEIGHT_H	0.005818312
MtrunA17Chr1	8241277	WEIGHT_H	0.001999338
MtrunA17Chr1	8243625	WEIGHT_H	0.006925102
MtrunA17Chr1	8243659	WEIGHT_H	0.002149796
MtrunA17Chr1	8276899	WEIGHT_H	0.00934266
MtrunA17Chr1	8278727	WEIGHT_H	0.005614602
MtrunA17Chr1	8282141	WEIGHT_H	0.007532536
MtrunA17Chr1	8282726	WEIGHT_H	0.007510217
MtrunA17Chr1	8293943	WEIGHT_C	0.004653652
MtrunA17Chr1	8295689	WEIGHT_H	0.001189227
MtrunA17Chr1	8303665	WEIGHT_H	0.00552987
MtrunA17Chr1	8304214	WEIGHT_H	0.00738899
MtrunA17Chr1	8306517	WEIGHT_C	0.00495419
MtrunA17Chr1	8307261	WEIGHT_PL	0.008158793
MtrunA17Chr1	8316015	WEIGHT_H	0.008703409
MtrunA17Chr1	8321293	WEIGHT_H	0.00459555
MtrunA17Chr1	8322821	WEIGHT_H	0.00568652
MtrunA17Chr1	8325771	WEIGHT_H	0.007964692
MtrunA17Chr1	8352309	WEIGHT_H	0.004978457
MtrunA17Chr1	8352358	WEIGHT_H	0.004978457
MtrunA17Chr1	8356025	WEIGHT_PL	0.000939159
MtrunA17Chr1	8356091	WEIGHT_PL	0.001052242
MtrunA17Chr1	8357058	WEIGHT_PL	0.007350497
MtrunA17Chr1	8358848	WEIGHT_H	0.009709912
MtrunA17Chr1	8358889	WEIGHT_PL	0.003987249
[truncated: 160,007 more rows]
