# Supplementary material for: Genome-Wide Association Studies of Seed Performance Traits in Response to Heat Stress in Medicago truncatula Uncover MIEL1 as a Regulator of Seed Germination Plasticity
Source: Front Plant Sci. 2021 Jun 4;12:673072. doi: 10.3389/fpls.2021.673072 (PMC8213093; doi:10.3389/fpls.2021.673072)
Supplement: Supplementary file 1 [file Data_Sheet_1.zip › Supplementary Table S3.CSV]

CHR	POS	SNP	P
MtrunA17Chr1	21800	T50_H	0.001627988
MtrunA17Chr1	23190	T50_H	0.006118734
MtrunA17Chr1	32989	T50_C	0.000558399
MtrunA17Chr1	36944	T50_C	0.000558399
MtrunA17Chr1	37850	T50_C	0.000558399
MtrunA17Chr1	42764	T50_C	0.000558399
MtrunA17Chr1	51010	T50_H	0.008341156
MtrunA17Chr1	54021	T50_C	0.001018009
MtrunA17Chr1	56799	T50_C	0.003170603
MtrunA17Chr1	57678	T50_H	0.005404039
MtrunA17Chr1	57682	T50_H	0.003202398
MtrunA17Chr1	61254	T50_H	0.007400087
MtrunA17Chr1	61574	T50_H	0.007400087
MtrunA17Chr1	61767	T50_H	0.006806646
MtrunA17Chr1	62772	T50_C	0.000558399
MtrunA17Chr1	66504	T50_C	0.000558399
MtrunA17Chr1	67883	T50_H	0.007400087
MtrunA17Chr1	67883	T50_H	0.007400087
MtrunA17Chr1	67883	T50_H	0.007400087
MtrunA17Chr1	69016	T50_C	0.000830383
MtrunA17Chr1	69016	T50_C	0.000830383
MtrunA17Chr1	69016	T50_C	0.000830383
MtrunA17Chr1	71080	T50_H	0.007400087
MtrunA17Chr1	71080	T50_H	0.007400087
MtrunA17Chr1	71080	T50_H	0.007400087
MtrunA17Chr1	71298	T50_C	0.000830383
MtrunA17Chr1	71298	T50_C	0.000830383
MtrunA17Chr1	71298	T50_C	0.000830383
MtrunA17Chr1	75097	T50_H	0.007400087
MtrunA17Chr1	75097	T50_H	0.007400087
MtrunA17Chr1	76278	T50_C	0.000558399
MtrunA17Chr1	76278	T50_C	0.000558399
MtrunA17Chr1	77112	T50_C	0.000558399
MtrunA17Chr1	77112	T50_C	0.000558399
MtrunA17Chr1	78828	T50_C	0.002425394
MtrunA17Chr1	84624	T50_C	0.000830383
MtrunA17Chr1	85844	T50_H	0.004769275
MtrunA17Chr1	86091	T50_H	0.007400087
MtrunA17Chr1	86597	T50_C	0.000558399
MtrunA17Chr1	86597	T50_C	0.000558399
MtrunA17Chr1	88936	T50_C	0.000558399
MtrunA17Chr1	91047	T50_C	0.004498154
MtrunA17Chr1	93199	T50_H	0.007400087
MtrunA17Chr1	94428	T50_C	0.001018009
MtrunA17Chr1	94490	T50_C	0.000830383
MtrunA17Chr1	94911	T50_H	0.007400087
MtrunA17Chr1	96563	T50_C	0.001018009
MtrunA17Chr1	98021	T50_H	0.007400087
MtrunA17Chr1	98047	T50_H	0.007400087
MtrunA17Chr1	100666	T50_C	0.000990889
MtrunA17Chr1	100705	T50_C	0.000990889
MtrunA17Chr1	100720	T50_C	0.000558399
MtrunA17Chr1	101869	T50_C	0.000990889
MtrunA17Chr1	102582	T50_C	0.000990889
MtrunA17Chr1	104947	T50_H	0.007217255
MtrunA17Chr1	107297	T50_C	0.000578359
MtrunA17Chr1	110700	T50_C	0.000990889
MtrunA17Chr1	111287	T50_C	0.000830383
MtrunA17Chr1	113188	T50_H	0.007400087
MtrunA17Chr1	114776	T50_C	0.000990889
MtrunA17Chr1	120442	T50_H	0.004769275
MtrunA17Chr1	123528	T50_C	0.001474092
MtrunA17Chr1	124073	T50_H	0.009575111
MtrunA17Chr1	126138	T50_H	0.005375413
MtrunA17Chr1	126171	T50_H	0.006915115
MtrunA17Chr1	126171	T50_PL	0.007204805
MtrunA17Chr1	126316	T50_H	0.003273542
MtrunA17Chr1	130940	T50_C	0.002003441
MtrunA17Chr1	139528	T50_C	0.001474092
MtrunA17Chr1	155264	T50_C	0.000990889
MtrunA17Chr1	155676	T50_C	0.001018009
MtrunA17Chr1	155695	T50_C	0.003472278
MtrunA17Chr1	160048	T50_H	0.007400087
MtrunA17Chr1	160049	T50_H	0.007400087
MtrunA17Chr1	160194	T50_C	0.000558399
MtrunA17Chr1	162494	T50_C	0.00597968
MtrunA17Chr1	163662	T50_H	0.00137499
MtrunA17Chr1	163662	T50_PL	0.004525166
MtrunA17Chr1	164413	T50_C	0.000558399
MtrunA17Chr1	183420	T50_C	0.00437324
MtrunA17Chr1	187265	T50_C	0.00834615
MtrunA17Chr1	191333	T50_C	0.00437324
MtrunA17Chr1	200246	T50_H	0.007400087
MtrunA17Chr1	204445	T50_H	0.007531106
MtrunA17Chr1	204445	T50_PL	0.007645938
MtrunA17Chr1	204466	T50_H	0.007400087
MtrunA17Chr1	215817	T50_H	0.006835609
MtrunA17Chr1	218447	T50_H	0.007531106
MtrunA17Chr1	218447	T50_PL	0.007645938
MtrunA17Chr1	219322	T50_PL	0.009400123
MtrunA17Chr1	219505	T50_H	0.007531106
MtrunA17Chr1	219505	T50_PL	0.007645938
MtrunA17Chr1	220931	T50_C	0.00437324
MtrunA17Chr1	221394	T50_C	0.00437324
MtrunA17Chr1	227580	T50_C	0.002158282
MtrunA17Chr1	227965	T50_C	0.001474092
MtrunA17Chr1	229514	T50_C	0.008388316
MtrunA17Chr1	230565	T50_C	0.00437324
MtrunA17Chr1	231665	T50_C	0.001540234
MtrunA17Chr1	241629	T50_C	0.00437324
MtrunA17Chr1	241629	T50_C	0.00437324
MtrunA17Chr1	249581	T50_C	0.000258691
MtrunA17Chr1	251474	T50_H	0.007400087
MtrunA17Chr1	252466	T50_C	0.000194038
MtrunA17Chr1	264325	T50_C	0.000748646
MtrunA17Chr1	264372	T50_H	0.005298493
MtrunA17Chr1	285121	T50_C	0.003533606
MtrunA17Chr1	285166	T50_H	0.007245484
MtrunA17Chr1	290802	T50_C	0.00561048
MtrunA17Chr1	294904	T50_C	0.008929137
MtrunA17Chr1	298143	T50_C	0.007229416
MtrunA17Chr1	302639	T50_C	0.0093341
MtrunA17Chr1	303726	T50_C	0.007190955
MtrunA17Chr1	304206	T50_C	0.008342543
MtrunA17Chr1	327060	T50_PL	0.008300629
MtrunA17Chr1	330991	T50_H	0.001702992
MtrunA17Chr1	410356	T50_PL	0.003740798
MtrunA17Chr1	413060	T50_PL	0.003740798
MtrunA17Chr1	414037	T50_PL	0.008732223
MtrunA17Chr1	431553	T50_PL	0.003740798
MtrunA17Chr1	431553	T50_PL	0.003740798
MtrunA17Chr1	431553	T50_PL	0.003740798
MtrunA17Chr1	436225	T50_H	0.009967016
MtrunA17Chr1	436225	T50_H	0.009967016
MtrunA17Chr1	467466	T50_H	0.004916896
MtrunA17Chr1	469532	T50_H	0.007377132
MtrunA17Chr1	469957	T50_PL	0.00329513
MtrunA17Chr1	470286	T50_PL	0.004975088
MtrunA17Chr1	495035	T50_PL	0.004975088
MtrunA17Chr1	504449	T50_PL	0.004975088
MtrunA17Chr1	512589	T50_C	0.002664909
MtrunA17Chr1	513725	T50_PL	0.004975088
MtrunA17Chr1	528759	T50_PL	0.004975088
MtrunA17Chr1	529518	T50_PL	0.000756214
MtrunA17Chr1	532454	T50_PL	0.005969731
MtrunA17Chr1	532985	T50_PL	0.009134985
MtrunA17Chr1	533149	T50_PL	0.009134985
MtrunA17Chr1	533361	T50_PL	0.009134985
MtrunA17Chr1	540425	T50_PL	0.009134985
MtrunA17Chr1	542795	T50_PL	0.009575109
MtrunA17Chr1	543904	T50_PL	0.009134985
MtrunA17Chr1	545744	T50_H	0.001520423
MtrunA17Chr1	545744	T50_PL	0.009565164
MtrunA17Chr1	548943	T50_PL	0.006087216
MtrunA17Chr1	550262	T50_PL	0.004206949
MtrunA17Chr1	566446	T50_PL	0.009864897
MtrunA17Chr1	567140	T50_PL	0.009864897
MtrunA17Chr1	568367	T50_H	0.005325435
MtrunA17Chr1	568367	T50_H	0.005325435
MtrunA17Chr1	569878	T50_H	0.008409252
MtrunA17Chr1	570030	T50_H	0.009433072
MtrunA17Chr1	570138	T50_PL	0.004206949
MtrunA17Chr1	570268	T50_H	0.005223548
MtrunA17Chr1	570434	T50_PL	0.009864897
MtrunA17Chr1	570480	T50_PL	0.004206949
MtrunA17Chr1	570745	T50_H	0.004118264
MtrunA17Chr1	574307	T50_H	0.004457808
MtrunA17Chr1	577088	T50_H	0.002809493
MtrunA17Chr1	577850	T50_H	0.004117244
MtrunA17Chr1	580265	T50_H	0.008149796
MtrunA17Chr1	580265	T50_PL	0.003924229
MtrunA17Chr1	580432	T50_PL	0.009292957
MtrunA17Chr1	581009	T50_PL	0.006148003
MtrunA17Chr1	581555	T50_C	0.008137912
MtrunA17Chr1	581555	T50_H	0.006382107
MtrunA17Chr1	588241	T50_H	0.008303003
MtrunA17Chr1	591817	T50_H	0.001324864
MtrunA17Chr1	591955	T50_H	0.008939324
MtrunA17Chr1	591966	T50_H	0.002039539
MtrunA17Chr1	596143	T50_H	0.002824179
MtrunA17Chr1	596143	T50_PL	0.004348959
MtrunA17Chr1	596376	T50_PL	0.001245397
MtrunA17Chr1	598501	T50_H	0.001509819
MtrunA17Chr1	598501	T50_PL	0.009646559
MtrunA17Chr1	599787	T50_PL	0.009470327
MtrunA17Chr1	599787	T50_PL	0.009470327
MtrunA17Chr1	601889	T50_PL	0.006071362
MtrunA17Chr1	602269	T50_PL	0.005906289
MtrunA17Chr1	602754	T50_PL	0.006071362
MtrunA17Chr1	602771	T50_PL	0.006071362
MtrunA17Chr1	603616	T50_H	0.005820347
MtrunA17Chr1	603641	T50_PL	0.009891531
MtrunA17Chr1	604148	T50_H	0.008468739
MtrunA17Chr1	605033	T50_H	0.002921664
MtrunA17Chr1	605774	T50_H	0.009435513
MtrunA17Chr1	605774	T50_PL	0.009270006
MtrunA17Chr1	605881	T50_H	0.003177457
MtrunA17Chr1	605881	T50_PL	0.008490485
MtrunA17Chr1	606164	T50_H	0.007614397
MtrunA17Chr1	606289	T50_H	0.007450986
MtrunA17Chr1	614473	T50_C	0.007518488
MtrunA17Chr1	614473	T50_C	0.007518488
MtrunA17Chr1	614473	T50_C	0.007518488
MtrunA17Chr1	614473	T50_C	0.007518488
MtrunA17Chr1	614473	T50_C	0.007518488
MtrunA17Chr1	614473	T50_C	0.007518488
MtrunA17Chr1	614473	T50_C	0.007518488
MtrunA17Chr1	614529	T50_PL	0.003548306
MtrunA17Chr1	614529	T50_PL	0.003548306
MtrunA17Chr1	614529	T50_PL	0.003548306
MtrunA17Chr1	614529	T50_PL	0.003548306
MtrunA17Chr1	614529	T50_PL	0.003548306
MtrunA17Chr1	614529	T50_PL	0.003548306
MtrunA17Chr1	616094	T50_PL	0.007784592
MtrunA17Chr1	616652	T50_PL	0.007738759
MtrunA17Chr1	616875	T50_PL	0.005081695
MtrunA17Chr1	617568	T50_PL	0.008828779
MtrunA17Chr1	617787	T50_PL	0.006866556
MtrunA17Chr1	628566	T50_H	0.001174431
MtrunA17Chr1	628566	T50_H	0.001174431
MtrunA17Chr1	629867	T50_H	0.009883435
MtrunA17Chr1	629867	T50_PL	0.002677306
MtrunA17Chr1	631141	T50_C	0.009796378
MtrunA17Chr1	633958	T50_C	0.005161659
MtrunA17Chr1	639231	T50_H	0.002867441
MtrunA17Chr1	639231	T50_H	0.002867441
MtrunA17Chr1	645363	T50_H	0.008631001
MtrunA17Chr1	645363	T50_PL	0.000264165
MtrunA17Chr1	645580	T50_H	0.007721377
MtrunA17Chr1	645634	T50_H	0.007721377
MtrunA17Chr1	646652	T50_H	0.000164484
MtrunA17Chr1	646652	T50_PL	0.000975941
MtrunA17Chr1	646658	T50_C	0.006456305
MtrunA17Chr1	647036	T50_H	0.000164484
MtrunA17Chr1	647036	T50_PL	0.000975941
MtrunA17Chr1	647074	T50_H	1.65E-05
MtrunA17Chr1	647074	T50_PL	0.000302827
MtrunA17Chr1	649313	T50_H	0.009883435
MtrunA17Chr1	649313	T50_PL	0.002677306
MtrunA17Chr1	651248	T50_H	0.009883435
MtrunA17Chr1	651248	T50_PL	0.002677306
MtrunA17Chr1	652031	T50_C	0.008352508
MtrunA17Chr1	652036	T50_C	0.008418194
MtrunA17Chr1	657341	T50_H	0.006434646
MtrunA17Chr1	664305	T50_H	0.008692225
MtrunA17Chr1	666596	T50_H	0.006359584
MtrunA17Chr1	666628	T50_PL	0.002047147
MtrunA17Chr1	667305	T50_H	0.003286164
MtrunA17Chr1	668155	T50_H	0.003286164
MtrunA17Chr1	669101	T50_H	0.00330511
MtrunA17Chr1	669101	T50_PL	0.001883638
MtrunA17Chr1	672392	T50_PL	0.004901872
MtrunA17Chr1	672399	T50_PL	0.001604057
MtrunA17Chr1	675428	T50_H	0.005577009
MtrunA17Chr1	676455	T50_H	0.006391391
MtrunA17Chr1	676455	T50_PL	0.004756154
MtrunA17Chr1	677662	T50_H	0.00330511
MtrunA17Chr1	677662	T50_PL	0.001883638
MtrunA17Chr1	681354	T50_H	0.00330511
MtrunA17Chr1	681354	T50_PL	0.001883638
MtrunA17Chr1	682500	T50_H	0.00330511
MtrunA17Chr1	682500	T50_PL	0.001883638
MtrunA17Chr1	691710	T50_PL	0.006724525
MtrunA17Chr1	692040	T50_PL	0.008889114
MtrunA17Chr1	712732	T50_PL	0.007373716
MtrunA17Chr1	719073	T50_PL	0.009827358
MtrunA17Chr1	719731	T50_C	0.005048572
MtrunA17Chr1	719803	T50_C	0.009563581
MtrunA17Chr1	731631	T50_C	0.007825579
MtrunA17Chr1	732148	T50_C	0.007825579
MtrunA17Chr1	737920	T50_C	0.009499377
MtrunA17Chr1	738108	T50_C	0.009026613
MtrunA17Chr1	754905	T50_H	0.009170089
MtrunA17Chr1	754913	T50_C	0.005220929
MtrunA17Chr1	755510	T50_C	0.00390602
MtrunA17Chr1	762122	T50_H	0.007737189
MtrunA17Chr1	777094	T50_PL	0.009479263
MtrunA17Chr1	777656	T50_H	0.00447671
MtrunA17Chr1	782955	T50_PL	0.009827358
MtrunA17Chr1	795038	T50_C	0.005046589
MtrunA17Chr1	799127	T50_C	0.000585803
MtrunA17Chr1	799127	T50_PL	0.005318921
MtrunA17Chr1	803991	T50_H	0.006177133
MtrunA17Chr1	803991	T50_PL	0.002189799
MtrunA17Chr1	807184	T50_C	0.00399236
MtrunA17Chr1	807673	T50_C	0.005267805
MtrunA17Chr1	810641	T50_C	0.005220929
MtrunA17Chr1	811130	T50_PL	0.002956797
MtrunA17Chr1	812235	T50_PL	0.002956797
MtrunA17Chr1	813476	T50_C	0.001414012
MtrunA17Chr1	813783	T50_C	0.001414012
MtrunA17Chr1	813914	T50_PL	0.002956797
MtrunA17Chr1	814154	T50_PL	0.002956797
MtrunA17Chr1	816500	T50_PL	0.002956797
MtrunA17Chr1	821685	T50_H	0.006096759
MtrunA17Chr1	829230	T50_C	0.000741799
MtrunA17Chr1	835035	T50_C	0.006692153
MtrunA17Chr1	835632	T50_C	0.004115217
MtrunA17Chr1	837348	T50_C	0.003370621
MtrunA17Chr1	839105	T50_C	0.00230419
MtrunA17Chr1	839385	T50_C	0.003746025
MtrunA17Chr1	842563	T50_H	0.00743492
MtrunA17Chr1	842563	T50_PL	0.007585932
MtrunA17Chr1	845978	T50_PL	0.009270945
MtrunA17Chr1	846002	T50_PL	0.009270945
MtrunA17Chr1	846102	T50_H	0.003386729
MtrunA17Chr1	846102	T50_PL	0.002140567
MtrunA17Chr1	846656	T50_PL	0.008565428
MtrunA17Chr1	846776	T50_PL	0.00611923
MtrunA17Chr1	847833	T50_C	0.004591292
MtrunA17Chr1	849525	T50_PL	0.006632255
MtrunA17Chr1	861000	T50_C	0.002663116
MtrunA17Chr1	861000	T50_C	0.002663116
MtrunA17Chr1	861008	T50_C	0.002061238
MtrunA17Chr1	861008	T50_C	0.002061238
MtrunA17Chr1	861803	T50_C	0.006346783
MtrunA17Chr1	863461	T50_C	0.003644443
MtrunA17Chr1	868475	T50_H	0.001838957
MtrunA17Chr1	868475	T50_PL	0.001720134
MtrunA17Chr1	869706	T50_PL	0.006887017
MtrunA17Chr1	869739	T50_C	0.002007335
MtrunA17Chr1	869739	T50_PL	0.00160045
MtrunA17Chr1	869913	T50_H	0.00585375
MtrunA17Chr1	869913	T50_PL	0.00375533
MtrunA17Chr1	869950	T50_C	0.005435001
MtrunA17Chr1	870002	T50_C	0.005824001
MtrunA17Chr1	870002	T50_PL	0.003513127
MtrunA17Chr1	874007	T50_H	0.00877995
MtrunA17Chr1	874007	T50_H	0.00877995
MtrunA17Chr1	877524	T50_C	0.008925253
MtrunA17Chr1	880179	T50_C	0.002424774
MtrunA17Chr1	880179	T50_PL	0.00160045
MtrunA17Chr1	881619	T50_H	0.009133363
MtrunA17Chr1	881731	T50_C	0.006648829
MtrunA17Chr1	881780	T50_C	0.007765209
MtrunA17Chr1	882051	T50_C	0.00650063
MtrunA17Chr1	885133	T50_C	0.004127377
MtrunA17Chr1	885133	T50_PL	0.00367949
MtrunA17Chr1	892808	T50_C	0.008842769
MtrunA17Chr1	893557	T50_C	0.001681404
MtrunA17Chr1	893557	T50_PL	0.001323954
MtrunA17Chr1	895398	T50_C	0.005073819
MtrunA17Chr1	895618	T50_C	0.000155051
MtrunA17Chr1	895618	T50_PL	0.003269052
MtrunA17Chr1	898461	T50_C	0.000134677
MtrunA17Chr1	898461	T50_PL	0.009741069
MtrunA17Chr1	907285	T50_C	0.000169429
MtrunA17Chr1	907285	T50_PL	0.009741069
MtrunA17Chr1	909872	T50_C	0.002682593
MtrunA17Chr1	911197	T50_C	0.000108033
MtrunA17Chr1	911197	T50_PL	0.009741069
MtrunA17Chr1	911564	T50_C	0.000134677
MtrunA17Chr1	911564	T50_PL	0.009741069
MtrunA17Chr1	912876	T50_C	0.000108033
MtrunA17Chr1	912876	T50_PL	0.009741069
MtrunA17Chr1	915287	T50_C	0.000108033
MtrunA17Chr1	915287	T50_PL	0.009741069
MtrunA17Chr1	915288	T50_C	0.000591287
MtrunA17Chr1	926537	T50_C	9.75E-05
MtrunA17Chr1	926659	T50_C	0.000766419
MtrunA17Chr1	926659	T50_PL	0.009741069
MtrunA17Chr1	930765	T50_C	0.000472685
MtrunA17Chr1	930765	T50_PL	0.00160045
MtrunA17Chr1	932117	T50_C	0.001052791
MtrunA17Chr1	932117	T50_PL	0.005327653
MtrunA17Chr1	933946	T50_C	0.000108033
MtrunA17Chr1	933946	T50_PL	0.009741069
MtrunA17Chr1	935680	T50_C	5.80E-05
MtrunA17Chr1	936300	T50_C	0.000134677
MtrunA17Chr1	936300	T50_PL	0.009741069
MtrunA17Chr1	936495	T50_C	0.003370621
MtrunA17Chr1	937453	T50_C	0.002863293
MtrunA17Chr1	937507	T50_C	0.000108033
MtrunA17Chr1	937507	T50_PL	0.009741069
MtrunA17Chr1	938174	T50_C	0.002282846
MtrunA17Chr1	938178	T50_C	0.000169429
MtrunA17Chr1	938178	T50_PL	0.009741069
MtrunA17Chr1	943713	T50_C	0.002850569
MtrunA17Chr1	944308	T50_C	0.001594359
MtrunA17Chr1	944567	T50_C	0.004747721
MtrunA17Chr1	947011	T50_C	0.001003135
MtrunA17Chr1	947191	T50_H	0.002981129
MtrunA17Chr1	947191	T50_PL	0.00636775
MtrunA17Chr1	948227	T50_C	0.004085121
MtrunA17Chr1	948353	T50_C	0.000270535
MtrunA17Chr1	948781	T50_C	0.001745618
MtrunA17Chr1	949982	T50_C	0.006591692
MtrunA17Chr1	954393	T50_C	0.000238718
MtrunA17Chr1	954393	T50_PL	0.009741069
MtrunA17Chr1	955548	T50_C	0.000212927
MtrunA17Chr1	955548	T50_PL	0.00160045
MtrunA17Chr1	955944	T50_C	0.006452661
MtrunA17Chr1	957271	T50_C	0.004886275
MtrunA17Chr1	957278	T50_C	0.005545286
MtrunA17Chr1	961538	T50_C	0.003827934
MtrunA17Chr1	961602	T50_C	0.009014327
MtrunA17Chr1	963132	T50_C	0.003576964
MtrunA17Chr1	964370	T50_C	0.003644443
MtrunA17Chr1	966845	T50_C	0.000212927
MtrunA17Chr1	966845	T50_PL	0.00160045
MtrunA17Chr1	967377	T50_C	0.002790109
MtrunA17Chr1	967377	T50_PL	0.00160045
MtrunA17Chr1	968102	T50_C	0.007040512
MtrunA17Chr1	976184	T50_C	0.000515136
MtrunA17Chr1	976519	T50_C	0.000324953
MtrunA17Chr1	980589	T50_C	0.009413141
MtrunA17Chr1	980997	T50_C	0.007911044
MtrunA17Chr1	981027	T50_C	0.007123337
MtrunA17Chr1	981082	T50_C	0.004115217
MtrunA17Chr1	983519	T50_C	0.000791202
MtrunA17Chr1	985061	T50_C	0.00369854
MtrunA17Chr1	986985	T50_C	0.000931103
MtrunA17Chr1	987339	T50_C	0.008576709
MtrunA17Chr1	987342	T50_C	0.000428055
MtrunA17Chr1	987426	T50_C	0.000270535
MtrunA17Chr1	987475	T50_C	0.007343227
MtrunA17Chr1	987635	T50_C	0.009540499
MtrunA17Chr1	988093	T50_C	0.00799398
MtrunA17Chr1	988407	T50_C	0.002682593
MtrunA17Chr1	988458	T50_C	0.000324953
MtrunA17Chr1	988459	T50_C	0.00064379
MtrunA17Chr1	988459	T50_PL	0.008778946
MtrunA17Chr1	988495	T50_C	0.000324953
MtrunA17Chr1	988853	T50_C	0.006666948
MtrunA17Chr1	989566	T50_C	0.000324953
MtrunA17Chr1	989794	T50_C	0.001266521
MtrunA17Chr1	990311	T50_C	0.005156276
MtrunA17Chr1	990579	T50_C	0.002923024
MtrunA17Chr1	991050	T50_H	0.00758399
MtrunA17Chr1	993941	T50_C	0.000270535
MtrunA17Chr1	994457	T50_C	0.003825851
MtrunA17Chr1	995236	T50_C	0.007343227
MtrunA17Chr1	998762	T50_C	0.000324953
MtrunA17Chr1	1000662	T50_C	0.003858546
MtrunA17Chr1	1002048	T50_C	0.003349402
MtrunA17Chr1	1008686	T50_C	0.002424774
MtrunA17Chr1	1008686	T50_PL	0.00160045
MtrunA17Chr1	1009854	T50_C	0.009415341
MtrunA17Chr1	1009854	T50_C	0.009415341
MtrunA17Chr1	1014291	T50_C	0.004115217
MtrunA17Chr1	1025977	T50_C	0.009194922
MtrunA17Chr1	1026079	T50_C	0.004907584
MtrunA17Chr1	1028519	T50_C	0.003370621
MtrunA17Chr1	1028908	T50_C	0.002424774
MtrunA17Chr1	1028908	T50_PL	0.00160045
MtrunA17Chr1	1031086	T50_C	0.000324953
MtrunA17Chr1	1031233	T50_C	0.005296065
MtrunA17Chr1	1036358	T50_C	0.000512394
MtrunA17Chr1	1040618	T50_C	7.24E-05
MtrunA17Chr1	1040811	T50_C	0.000512394
MtrunA17Chr1	1041214	T50_C	0.000522251
MtrunA17Chr1	1041358	T50_C	0.000265753
MtrunA17Chr1	1041588	T50_C	0.004541773
MtrunA17Chr1	1049151	T50_C	0.000338054
MtrunA17Chr1	1049585	T50_C	0.00080184
MtrunA17Chr1	1056546	T50_C	0.002682593
MtrunA17Chr1	1057989	T50_C	0.000381948
MtrunA17Chr1	1057989	T50_C	0.000381948
MtrunA17Chr1	1058934	T50_C	0.000381948
MtrunA17Chr1	1058934	T50_C	0.000381948
MtrunA17Chr1	1058940	T50_C	0.000596354
MtrunA17Chr1	1058940	T50_C	0.000596354
MtrunA17Chr1	1059089	T50_C	0.009994921
MtrunA17Chr1	1059089	T50_C	0.009994921
MtrunA17Chr1	1059559	T50_C	0.002387342
MtrunA17Chr1	1059559	T50_C	0.002387342
MtrunA17Chr1	1061000	T50_C	0.004627284
MtrunA17Chr1	1061058	T50_C	0.006992039
MtrunA17Chr1	1061354	T50_C	0.00804927
MtrunA17Chr1	1061363	T50_C	0.002387342
MtrunA17Chr1	1064121	T50_C	0.008313463
MtrunA17Chr1	1064942	T50_C	0.000640099
MtrunA17Chr1	1065066	T50_C	0.000758255
MtrunA17Chr1	1068072	T50_C	0.002292435
MtrunA17Chr1	1072161	T50_C	0.002367001
MtrunA17Chr1	1077287	T50_C	0.000521999
MtrunA17Chr1	1077476	T50_C	0.000521999
MtrunA17Chr1	1079052	T50_C	0.005739514
MtrunA17Chr1	1081412	T50_C	0.004685855
MtrunA17Chr1	1086015	T50_C	9.85E-05
MtrunA17Chr1	1086015	T50_PL	0.00230547
MtrunA17Chr1	1098223	T50_C	0.005884914
MtrunA17Chr1	1109773	T50_C	0.008936874
MtrunA17Chr1	1111282	T50_H	0.000950005
MtrunA17Chr1	1111358	T50_H	0.004718396
MtrunA17Chr1	1145518	T50_C	0.002792
MtrunA17Chr1	1145732	T50_C	0.000600621
MtrunA17Chr1	1149014	T50_C	0.000640099
MtrunA17Chr1	1152067	T50_C	0.000716348
MtrunA17Chr1	1154742	T50_H	0.007105297
MtrunA17Chr1	1160350	T50_C	0.00315217
MtrunA17Chr1	1160350	T50_C	0.00315217
MtrunA17Chr1	1168041	T50_PL	0.009565164
MtrunA17Chr1	1168558	T50_C	0.007995421
MtrunA17Chr1	1168631	T50_C	0.005527621
MtrunA17Chr1	1168685	T50_C	0.007862662
MtrunA17Chr1	1168816	T50_C	0.007862662
MtrunA17Chr1	1173806	T50_C	0.007862662
MtrunA17Chr1	1177895	T50_H	0.001520419
MtrunA17Chr1	1180480	T50_PL	0.008009445
MtrunA17Chr1	1180480	T50_PL	0.008009445
MtrunA17Chr1	1185762	T50_H	0.003232079
MtrunA17Chr1	1186502	T50_H	0.008909591
MtrunA17Chr1	1186508	T50_H	0.008909591
MtrunA17Chr1	1186509	T50_H	0.008909591
MtrunA17Chr1	1190535	T50_PL	0.003336862
MtrunA17Chr1	1190550	T50_PL	0.003336862
MtrunA17Chr1	1198389	T50_PL	0.007821563
MtrunA17Chr1	1201281	T50_C	0.007534078
MtrunA17Chr1	1205325	T50_C	0.007590702
MtrunA17Chr1	1205557	T50_PL	0.006403924
MtrunA17Chr1	1207044	T50_C	0.009075739
MtrunA17Chr1	1210647	T50_C	0.005032062
MtrunA17Chr1	1212678	T50_PL	0.001489683
MtrunA17Chr1	1212860	T50_C	0.002519171
MtrunA17Chr1	1213275	T50_C	0.005320456
MtrunA17Chr1	1213954	T50_PL	0.008981906
MtrunA17Chr1	1214430	T50_C	0.003621362
MtrunA17Chr1	1214959	T50_C	0.005320456
MtrunA17Chr1	1215285	T50_C	0.001803976
MtrunA17Chr1	1216324	T50_C	0.008283593
MtrunA17Chr1	1216919	T50_C	0.005173255
MtrunA17Chr1	1217251	T50_C	0.009840554
MtrunA17Chr1	1217617	T50_C	0.005173255
MtrunA17Chr1	1217801	T50_C	0.005173255
MtrunA17Chr1	1217858	T50_C	0.005173255
MtrunA17Chr1	1218601	T50_H	0.003557217
MtrunA17Chr1	1222270	T50_PL	0.00867373
MtrunA17Chr1	1222835	T50_H	0.004769275
MtrunA17Chr1	1222919	T50_C	0.003631505
MtrunA17Chr1	1223512	T50_C	0.007846749
MtrunA17Chr1	1223793	T50_C	0.003791258
MtrunA17Chr1	1224934	T50_C	0.005293871
MtrunA17Chr1	1225314	T50_H	0.004769275
MtrunA17Chr1	1225804	T50_C	0.005396314
MtrunA17Chr1	1229930	T50_PL	0.004591941
MtrunA17Chr1	1230514	T50_C	0.001762926
MtrunA17Chr1	1231775	T50_C	0.002099143
MtrunA17Chr1	1231775	T50_C	0.002099143
MtrunA17Chr1	1231861	T50_C	0.002099143
MtrunA17Chr1	1231861	T50_C	0.002099143
MtrunA17Chr1	1232833	T50_C	0.002099143
MtrunA17Chr1	1232833	T50_C	0.002099143
MtrunA17Chr1	1232833	T50_C	0.002099143
MtrunA17Chr1	1241492	T50_H	0.009489438
MtrunA17Chr1	1241492	T50_H	0.009489438
MtrunA17Chr1	1244108	T50_H	0.009489438
MtrunA17Chr1	1254652	T50_C	0.007643509
MtrunA17Chr1	1254652	T50_C	0.007643509
MtrunA17Chr1	1258592	T50_H	0.001887923
MtrunA17Chr1	1258592	T50_PL	0.006693871
MtrunA17Chr1	1263845	T50_H	0.001013044
MtrunA17Chr1	1263845	T50_H	0.001013044
MtrunA17Chr1	1264114	T50_H	0.001515942
MtrunA17Chr1	1265595	T50_C	0.002353932
MtrunA17Chr1	1271912	T50_C	0.004050706
MtrunA17Chr1	1272918	T50_PL	0.003845186
MtrunA17Chr1	1272919	T50_PL	0.008065662
MtrunA17Chr1	1273318	T50_PL	0.005316309
MtrunA17Chr1	1273410	T50_H	0.004769275
MtrunA17Chr1	1273659	T50_PL	0.007821934
MtrunA17Chr1	1275494	T50_C	0.009504483
MtrunA17Chr1	1275688	T50_H	0.004769275
MtrunA17Chr1	1275718	T50_PL	0.001851695
MtrunA17Chr1	1275720	T50_H	0.004769275
MtrunA17Chr1	1275841	T50_PL	0.004981755
MtrunA17Chr1	1275935	T50_PL	0.009559828
MtrunA17Chr1	1276077	T50_H	0.004769275
MtrunA17Chr1	1277423	T50_C	0.009504483
MtrunA17Chr1	1277424	T50_C	0.009504483
MtrunA17Chr1	1279866	T50_C	0.009220126
MtrunA17Chr1	1280145	T50_C	0.007632081
MtrunA17Chr1	1280210	T50_C	0.006079386
MtrunA17Chr1	1280218	T50_PL	0.009753416
MtrunA17Chr1	1280818	T50_C	0.006079386
MtrunA17Chr1	1281002	T50_H	0.004769275
MtrunA17Chr1	1281027	T50_H	0.004769275
MtrunA17Chr1	1281033	T50_C	0.007688255
MtrunA17Chr1	1281089	T50_H	0.004769275
MtrunA17Chr1	1281344	T50_C	0.006079386
MtrunA17Chr1	1281482	T50_H	0.004769275
MtrunA17Chr1	1282523	T50_C	0.000908202
MtrunA17Chr1	1282538	T50_C	0.001678591
MtrunA17Chr1	1282590	T50_C	0.004137917
MtrunA17Chr1	1283898	T50_C	0.009833076
MtrunA17Chr1	1283898	T50_C	0.009833076
MtrunA17Chr1	1283929	T50_C	0.002353932
MtrunA17Chr1	1283929	T50_C	0.002353932
MtrunA17Chr1	1283994	T50_H	0.009489438
MtrunA17Chr1	1283994	T50_H	0.009489438
MtrunA17Chr1	1290824	T50_H	0.001362555
MtrunA17Chr1	1290949	T50_C	0.005836689
MtrunA17Chr1	1294593	T50_C	0.009504483
MtrunA17Chr1	1295816	T50_H	0.009489438
MtrunA17Chr1	1296296	T50_H	0.009489438
MtrunA17Chr1	1298245	T50_H	0.009489438
MtrunA17Chr1	1303872	T50_C	0.00517197
MtrunA17Chr1	1332106	T50_H	0.009489438
MtrunA17Chr1	1348277	T50_H	0.004403333
MtrunA17Chr1	1348277	T50_PL	0.004579365
MtrunA17Chr1	1349513	T50_H	0.006576736
MtrunA17Chr1	1350975	T50_C	0.003787967
MtrunA17Chr1	1355732	T50_H	0.003771883
MtrunA17Chr1	1356908	T50_C	0.001202304
MtrunA17Chr1	1357136	T50_H	0.003454197
MtrunA17Chr1	1371874	T50_PL	0.00831541
MtrunA17Chr1	1374273	T50_PL	0.006050991
MtrunA17Chr1	1376280	T50_H	0.000631687
MtrunA17Chr1	1376280	T50_H	0.000631687
MtrunA17Chr1	1376280	T50_H	0.000631687
MtrunA17Chr1	1376280	T50_H	0.000631687
MtrunA17Chr1	1376280	T50_H	0.000631687
MtrunA17Chr1	1376280	T50_PL	0.008953611
MtrunA17Chr1	1376280	T50_PL	0.008953611
MtrunA17Chr1	1376280	T50_PL	0.008953611
MtrunA17Chr1	1376280	T50_PL	0.008953611
MtrunA17Chr1	1376280	T50_PL	0.008953611
MtrunA17Chr1	1377200	T50_H	0.0013928
MtrunA17Chr1	1377200	T50_H	0.0013928
MtrunA17Chr1	1377200	T50_H	0.0013928
MtrunA17Chr1	1377200	T50_H	0.0013928
MtrunA17Chr1	1377200	T50_H	0.0013928
MtrunA17Chr1	1377200	T50_PL	0.002457091
MtrunA17Chr1	1377200	T50_PL	0.002457091
MtrunA17Chr1	1377200	T50_PL	0.002457091
MtrunA17Chr1	1377200	T50_PL	0.002457091
MtrunA17Chr1	1377200	T50_PL	0.002457091
MtrunA17Chr1	1377222	T50_H	0.0013928
MtrunA17Chr1	1377222	T50_H	0.0013928
MtrunA17Chr1	1377222	T50_H	0.0013928
MtrunA17Chr1	1377222	T50_H	0.0013928
MtrunA17Chr1	1377222	T50_H	0.0013928
MtrunA17Chr1	1377222	T50_PL	0.002457091
MtrunA17Chr1	1377222	T50_PL	0.002457091
MtrunA17Chr1	1377222	T50_PL	0.002457091
MtrunA17Chr1	1377222	T50_PL	0.002457091
MtrunA17Chr1	1377222	T50_PL	0.002457091
MtrunA17Chr1	1378126	T50_C	0.005881808
MtrunA17Chr1	1378126	T50_C	0.005881808
MtrunA17Chr1	1378126	T50_C	0.005881808
MtrunA17Chr1	1378126	T50_C	0.005881808
MtrunA17Chr1	1380320	T50_H	0.004403333
MtrunA17Chr1	1380320	T50_PL	0.004579365
MtrunA17Chr1	1380945	T50_H	0.004403333
MtrunA17Chr1	1380945	T50_PL	0.004579365
MtrunA17Chr1	1382285	T50_H	0.004403333
MtrunA17Chr1	1382285	T50_PL	0.004579365
MtrunA17Chr1	1385368	T50_H	0.008265347
MtrunA17Chr1	1385368	T50_PL	0.005650857
MtrunA17Chr1	1387581	T50_C	0.007931269
MtrunA17Chr1	1387581	T50_H	0.009698301
MtrunA17Chr1	1387662	T50_H	0.009698301
MtrunA17Chr1	1387871	T50_C	0.007931269
MtrunA17Chr1	1387871	T50_H	0.009698301
MtrunA17Chr1	1388248	T50_PL	0.00422929
MtrunA17Chr1	1388994	T50_H	0.009698301
MtrunA17Chr1	1390773	T50_C	0.007931269
MtrunA17Chr1	1390773	T50_H	0.009698301
MtrunA17Chr1	1391392	T50_H	0.003964942
MtrunA17Chr1	1392298	T50_H	0.005148144
MtrunA17Chr1	1392298	T50_PL	0.001950986
MtrunA17Chr1	1392305	T50_H	0.005148144
MtrunA17Chr1	1392305	T50_PL	0.001950986
MtrunA17Chr1	1392352	T50_PL	0.003941646
MtrunA17Chr1	1396042	T50_C	0.004595891
MtrunA17Chr1	1396112	T50_C	0.000318059
MtrunA17Chr1	1396112	T50_H	0.00888737
MtrunA17Chr1	1396458	T50_C	0.001020531
MtrunA17Chr1	1398683	T50_H	0.00055233
MtrunA17Chr1	1398683	T50_PL	0.000794277
MtrunA17Chr1	1407640	T50_C	0.000763417
MtrunA17Chr1	1407640	T50_H	0.009698301
MtrunA17Chr1	1414392	T50_H	0.005262736
MtrunA17Chr1	1414756	T50_PL	0.002182461
MtrunA17Chr1	1414787	T50_H	0.007261771
MtrunA17Chr1	1416433	T50_H	0.008648727
MtrunA17Chr1	1425342	T50_H	8.25E-05
MtrunA17Chr1	1425342	T50_PL	0.000753528
MtrunA17Chr1	1437063	T50_H	0.004463646
MtrunA17Chr1	1439298	T50_H	0.000906592
MtrunA17Chr1	1442135	T50_C	0.00643194
MtrunA17Chr1	1445452	T50_H	0.005388746
MtrunA17Chr1	1451849	T50_H	0.009220877
MtrunA17Chr1	1452912	T50_H	0.007344897
MtrunA17Chr1	1452912	T50_H	0.007344897
MtrunA17Chr1	1453901	T50_H	0.007183436
MtrunA17Chr1	1453901	T50_H	0.007183436
MtrunA17Chr1	1487571	T50_H	0.007920341
MtrunA17Chr1	1487572	T50_H	0.007920341
MtrunA17Chr1	1487573	T50_H	0.007920341
MtrunA17Chr1	1517082	T50_H	0.008648727
MtrunA17Chr1	1517462	T50_H	0.009869004
MtrunA17Chr1	1518040	T50_H	0.008648727
MtrunA17Chr1	1530847	T50_PL	0.001548375
MtrunA17Chr1	1530963	T50_H	0.006624616
MtrunA17Chr1	1531801	T50_C	0.008057486
MtrunA17Chr1	1535832	T50_H	0.005009493
MtrunA17Chr1	1540085	T50_H	0.004441491
MtrunA17Chr1	1543430	T50_PL	0.009591304
MtrunA17Chr1	1556264	T50_C	0.008645759
MtrunA17Chr1	1559532	T50_C	0.008645759
MtrunA17Chr1	1595860	T50_PL	0.007092069
MtrunA17Chr1	1595860	T50_PL	0.007092069
MtrunA17Chr1	1596386	T50_PL	0.007092069
MtrunA17Chr1	1596386	T50_PL	0.007092069
MtrunA17Chr1	1598479	T50_C	0.005770853
MtrunA17Chr1	1601921	T50_PL	0.007092069
MtrunA17Chr1	1622626	T50_C	0.006378519
MtrunA17Chr1	1629684	T50_C	0.006138274
MtrunA17Chr1	1635482	T50_C	0.007978833
MtrunA17Chr1	1635482	T50_C	0.007978833
MtrunA17Chr1	1642530	T50_PL	0.008027069
MtrunA17Chr1	1642740	T50_PL	0.002425978
MtrunA17Chr1	1642754	T50_PL	0.003321691
MtrunA17Chr1	1644160	T50_PL	0.002534604
MtrunA17Chr1	1644356	T50_PL	0.00959193
MtrunA17Chr1	1644521	T50_PL	0.003547719
MtrunA17Chr1	1645204	T50_PL	0.00248371
MtrunA17Chr1	1645881	T50_PL	0.003321691
MtrunA17Chr1	1645904	T50_PL	0.003321691
MtrunA17Chr1	1645954	T50_PL	0.003321691
MtrunA17Chr1	1646211	T50_PL	0.003321691
MtrunA17Chr1	1649815	T50_C	0.005224678
MtrunA17Chr1	1650151	T50_PL	0.00727136
MtrunA17Chr1	1650239	T50_PL	0.003321691
MtrunA17Chr1	1650295	T50_PL	0.003608733
MtrunA17Chr1	1651726	T50_PL	0.007136231
MtrunA17Chr1	1653601	T50_PL	0.003321691
MtrunA17Chr1	1659537	T50_PL	0.007920718
MtrunA17Chr1	1659558	T50_H	0.007761583
MtrunA17Chr1	1659595	T50_PL	0.007692094
MtrunA17Chr1	1671160	T50_C	0.00313766
MtrunA17Chr1	1671339	T50_PL	0.007225887
MtrunA17Chr1	1671946	T50_H	0.004813282
MtrunA17Chr1	1672506	T50_C	0.000604218
MtrunA17Chr1	1672526	T50_C	0.000604218
MtrunA17Chr1	1675200	T50_C	0.001955385
MtrunA17Chr1	1675228	T50_C	0.00875549
MtrunA17Chr1	1676000	T50_H	0.003599973
MtrunA17Chr1	1679594	T50_H	0.003599973
MtrunA17Chr1	1682767	T50_H	0.004813282
MtrunA17Chr1	1703971	T50_H	0.008417072
MtrunA17Chr1	1710181	T50_C	0.008105638
MtrunA17Chr1	1710463	T50_C	0.002060668
MtrunA17Chr1	1710713	T50_C	0.009294158
MtrunA17Chr1	1710867	T50_C	0.001265066
MtrunA17Chr1	1715706	T50_PL	0.003947531
MtrunA17Chr1	1716719	T50_C	0.002669364
MtrunA17Chr1	1720298	T50_C	0.001318104
MtrunA17Chr1	1720383	T50_C	0.001318104
MtrunA17Chr1	1721068	T50_C	0.007818892
MtrunA17Chr1	1721456	T50_C	0.001110368
MtrunA17Chr1	1723348	T50_C	0.006977808
MtrunA17Chr1	1723542	T50_C	0.004160358
MtrunA17Chr1	1724388	T50_C	0.009947748
MtrunA17Chr1	1724718	T50_C	0.004858725
MtrunA17Chr1	1724820	T50_C	0.008105638
MtrunA17Chr1	1725017	T50_C	0.006113164
MtrunA17Chr1	1725359	T50_C	7.91E-05
MtrunA17Chr1	1726624	T50_C	0.006445311
MtrunA17Chr1	1729224	T50_C	0.008105638
MtrunA17Chr1	1732995	T50_PL	0.000617228
MtrunA17Chr1	1737481	T50_PL	0.002737235
MtrunA17Chr1	1737514	T50_PL	0.002443479
MtrunA17Chr1	1737612	T50_PL	0.002460434
MtrunA17Chr1	1742471	T50_PL	0.003009366
MtrunA17Chr1	1742471	T50_PL	0.003009366
MtrunA17Chr1	1744156	T50_PL	0.002460434
MtrunA17Chr1	1745800	T50_PL	0.003009366
MtrunA17Chr1	1746668	T50_PL	0.002460434
MtrunA17Chr1	1747297	T50_PL	0.002460434
MtrunA17Chr1	1747859	T50_PL	0.0031862
MtrunA17Chr1	1747859	T50_PL	0.0031862
MtrunA17Chr1	1748220	T50_C	0.008262207
MtrunA17Chr1	1748220	T50_C	0.008262207
MtrunA17Chr1	1748266	T50_PL	0.003803715
MtrunA17Chr1	1748266	T50_PL	0.003803715
MtrunA17Chr1	1749164	T50_PL	0.009234064
MtrunA17Chr1	1749164	T50_PL	0.009234064
MtrunA17Chr1	1756140	T50_PL	0.001038289
MtrunA17Chr1	1757173	T50_PL	0.001099235
MtrunA17Chr1	1758262	T50_PL	0.001538212
MtrunA17Chr1	1758564	T50_PL	0.001099235
MtrunA17Chr1	1770350	T50_C	0.00014024
MtrunA17Chr1	1791246	T50_PL	0.002393691
MtrunA17Chr1	1791376	T50_C	0.005904641
MtrunA17Chr1	1791448	T50_PL	0.009780812
MtrunA17Chr1	1792322	T50_PL	0.009462863
MtrunA17Chr1	1792332	T50_PL	0.008074455
MtrunA17Chr1	1793758	T50_PL	0.007668469
MtrunA17Chr1	1794697	T50_PL	0.009268055
MtrunA17Chr1	1795763	T50_PL	0.009354345
MtrunA17Chr1	1795868	T50_PL	0.006913092
MtrunA17Chr1	1795909	T50_PL	0.006913092
MtrunA17Chr1	1796354	T50_PL	0.00842585
MtrunA17Chr1	1796368	T50_PL	0.009050314
MtrunA17Chr1	1796381	T50_PL	0.009050314
MtrunA17Chr1	1796435	T50_PL	0.009268055
MtrunA17Chr1	1796529	T50_PL	0.007407429
MtrunA17Chr1	1796540	T50_PL	0.009354345
MtrunA17Chr1	1796576	T50_C	0.00632504
MtrunA17Chr1	1796744	T50_PL	0.00680669
MtrunA17Chr1	1803757	T50_C	0.008780953
MtrunA17Chr1	1804194	T50_C	0.005887119
MtrunA17Chr1	1817112	T50_C	0.005013158
MtrunA17Chr1	1821205	T50_PL	0.006386959
MtrunA17Chr1	1821205	T50_PL	0.006386959
MtrunA17Chr1	1822139	T50_C	0.007558196
MtrunA17Chr1	1824079	T50_C	0.006171342
MtrunA17Chr1	1824886	T50_C	0.00625267
MtrunA17Chr1	1824922	T50_C	0.007558196
MtrunA17Chr1	1825398	T50_C	0.007558196
MtrunA17Chr1	1830347	T50_C	0.007558196
MtrunA17Chr1	1830602	T50_C	0.007558196
MtrunA17Chr1	1836187	T50_PL	0.008430176
MtrunA17Chr1	1836411	T50_PL	0.009305814
MtrunA17Chr1	1844108	T50_C	0.005877368
MtrunA17Chr1	1847463	T50_C	0.003413315
MtrunA17Chr1	1848073	T50_PL	0.004000214
MtrunA17Chr1	1848651	T50_H	0.007200539
MtrunA17Chr1	1854630	T50_C	0.009648622
MtrunA17Chr1	1896701	T50_C	0.002029803
MtrunA17Chr1	1896808	T50_C	0.003044205
MtrunA17Chr1	1896962	T50_C	0.005325483
MtrunA17Chr1	1897001	T50_PL	0.009565164
MtrunA17Chr1	1898237	T50_C	0.001528461
MtrunA17Chr1	1899155	T50_C	0.003065218
MtrunA17Chr1	1901265	T50_C	0.002836358
MtrunA17Chr1	1901408	T50_C	0.00334306
MtrunA17Chr1	1903149	T50_C	0.005683899
MtrunA17Chr1	1906047	T50_C	0.00823734
MtrunA17Chr1	1906054	T50_C	0.006651302
MtrunA17Chr1	1906371	T50_H	0.003367337
MtrunA17Chr1	1906384	T50_H	0.007386246
MtrunA17Chr1	1907109	T50_PL	0.009565164
MtrunA17Chr1	1907150	T50_PL	0.009565164
MtrunA17Chr1	1907251	T50_PL	0.009565164
MtrunA17Chr1	1910671	T50_C	0.005063845
MtrunA17Chr1	1912793	T50_PL	0.009565164
MtrunA17Chr1	1912836	T50_PL	0.009565164
MtrunA17Chr1	1914490	T50_PL	0.009565164
MtrunA17Chr1	1917206	T50_PL	0.000312991
MtrunA17Chr1	1918315	T50_PL	0.008603447
MtrunA17Chr1	1929466	T50_PL	0.008059649
MtrunA17Chr1	1977225	T50_H	0.006729236
MtrunA17Chr1	1977225	T50_PL	0.000985426
MtrunA17Chr1	1983796	T50_C	0.000959199
MtrunA17Chr1	1985235	T50_C	0.000959199
MtrunA17Chr1	1988841	T50_PL	0.001485233
MtrunA17Chr1	1993857	T50_PL	0.004523239
MtrunA17Chr1	1999945	T50_C	0.004867894
MtrunA17Chr1	1999960	T50_C	0.003931557
MtrunA17Chr1	2000327	T50_PL	0.009528023
MtrunA17Chr1	2007380	T50_H	0.003019046
MtrunA17Chr1	2008887	T50_H	0.005704754
MtrunA17Chr1	2012677	T50_PL	0.001704379
MtrunA17Chr1	2018377	T50_H	0.005413818
MtrunA17Chr1	2025906	T50_PL	0.008778254
MtrunA17Chr1	2033687	T50_H	0.009003341
MtrunA17Chr1	2034007	T50_PL	0.001704379
MtrunA17Chr1	2037315	T50_PL	0.006982334
MtrunA17Chr1	2048666	T50_PL	0.001704379
MtrunA17Chr1	2052354	T50_H	0.005570512
MtrunA17Chr1	2067514	T50_C	0.00679434
MtrunA17Chr1	2085230	T50_C	0.007448776
MtrunA17Chr1	2085503	T50_C	0.007448776
MtrunA17Chr1	2085519	T50_C	0.004932093
MtrunA17Chr1	2095564	T50_C	0.007897763
MtrunA17Chr1	2103588	T50_PL	0.009411437
MtrunA17Chr1	2103589	T50_PL	0.009411437
MtrunA17Chr1	2108078	T50_PL	0.006386959
MtrunA17Chr1	2108078	T50_PL	0.006386959
MtrunA17Chr1	2117436	T50_PL	0.009411437
MtrunA17Chr1	2118976	T50_PL	0.009411437
MtrunA17Chr1	2119033	T50_PL	0.009411437
MtrunA17Chr1	2119599	T50_PL	0.001972723
MtrunA17Chr1	2119891	T50_H	0.007319931
MtrunA17Chr1	2119891	T50_PL	0.000466999
MtrunA17Chr1	2166932	T50_H	0.009035708
MtrunA17Chr1	2170751	T50_H	0.003824346
MtrunA17Chr1	2170751	T50_PL	0.005313998
MtrunA17Chr1	2198918	T50_PL	0.006820815
MtrunA17Chr1	2198918	T50_PL	0.006820815
MtrunA17Chr1	2218425	T50_H	0.007012134
MtrunA17Chr1	2263812	T50_C	0.006109169
MtrunA17Chr1	2269352	T50_C	0.007312545
MtrunA17Chr1	2273182	T50_C	0.006967781
MtrunA17Chr1	2281282	T50_C	0.006109169
MtrunA17Chr1	2284728	T50_H	0.007286284
MtrunA17Chr1	2284728	T50_PL	0.005037909
MtrunA17Chr1	2291489	T50_PL	0.009333569
MtrunA17Chr1	2303238	T50_H	0.005993433
MtrunA17Chr1	2306660	T50_PL	0.001718333
MtrunA17Chr1	2308211	T50_PL	0.007569516
MtrunA17Chr1	2312461	T50_PL	0.003330826
MtrunA17Chr1	2314947	T50_PL	0.003330826
MtrunA17Chr1	2314947	T50_PL	0.003330826
MtrunA17Chr1	2319376	T50_H	0.009871029
MtrunA17Chr1	2320219	T50_H	0.008863002
MtrunA17Chr1	2320262	T50_H	0.008863002
MtrunA17Chr1	2320275	T50_H	0.001666001
MtrunA17Chr1	2324720	T50_H	0.003252182
MtrunA17Chr1	2324720	T50_PL	0.003871986
MtrunA17Chr1	2370859	T50_PL	0.008925097
MtrunA17Chr1	2372165	T50_C	0.004031839
MtrunA17Chr1	2372182	T50_C	0.005089629
MtrunA17Chr1	2377320	T50_C	0.005240932
MtrunA17Chr1	2377320	T50_PL	0.002410068
MtrunA17Chr1	2377733	T50_C	0.003149625
MtrunA17Chr1	2378435	T50_H	0.009497384
MtrunA17Chr1	2379846	T50_H	0.004254294
MtrunA17Chr1	2385199	T50_C	9.65E-05
MtrunA17Chr1	2401845	T50_C	0.003403186
MtrunA17Chr1	2407698	T50_H	0.003146329
MtrunA17Chr1	2411918	T50_C	0.008741732
MtrunA17Chr1	2426903	T50_PL	0.007059993
MtrunA17Chr1	2428657	T50_H	0.002648338
MtrunA17Chr1	2429150	T50_H	0.002012634
MtrunA17Chr1	2442332	T50_H	0.008523167
MtrunA17Chr1	2466127	T50_PL	0.005515137
MtrunA17Chr1	2466127	T50_PL	0.005515137
MtrunA17Chr1	2498439	T50_PL	0.001778061
MtrunA17Chr1	2505323	T50_C	0.004635691
MtrunA17Chr1	2505922	T50_PL	0.008919629
MtrunA17Chr1	2525040	T50_PL	0.008919629
MtrunA17Chr1	2580497	T50_C	0.008402741
MtrunA17Chr1	2583104	T50_PL	0.006542908
MtrunA17Chr1	2643778	T50_H	0.008337537
MtrunA17Chr1	2652472	T50_PL	0.002833955
MtrunA17Chr1	2661991	T50_C	0.002501567
MtrunA17Chr1	2673532	T50_C	0.001801608
MtrunA17Chr1	2674506	T50_C	0.001801608
MtrunA17Chr1	2675674	T50_C	0.00342128
MtrunA17Chr1	2676758	T50_PL	0.001831733
MtrunA17Chr1	2700881	T50_PL	0.007597446
MtrunA17Chr1	2794670	T50_C	0.004891619
MtrunA17Chr1	2798636	T50_PL	0.003770837
MtrunA17Chr1	2800168	T50_PL	0.001880454
MtrunA17Chr1	2802640	T50_PL	0.009915451
MtrunA17Chr1	2807047	T50_C	0.001203008
MtrunA17Chr1	2824613	T50_H	0.0007212
MtrunA17Chr1	2824613	T50_PL	0.002185142
MtrunA17Chr1	2827629	T50_H	0.00377636
MtrunA17Chr1	2827629	T50_PL	0.004488763
MtrunA17Chr1	2833870	T50_PL	0.009265393
MtrunA17Chr1	2837199	T50_C	0.009394201
MtrunA17Chr1	2845832	T50_H	0.006682042
MtrunA17Chr1	2845957	T50_C	0.002302081
MtrunA17Chr1	2845958	T50_C	0.005370728
MtrunA17Chr1	2864750	T50_H	0.002469141
MtrunA17Chr1	2864750	T50_H	0.002469141
MtrunA17Chr1	2868610	T50_PL	0.006034156
MtrunA17Chr1	2874148	T50_H	0.002566337
MtrunA17Chr1	2874156	T50_H	0.003248399
MtrunA17Chr1	2877420	T50_H	0.002384478
MtrunA17Chr1	2879153	T50_H	0.003599253
MtrunA17Chr1	2882549	T50_PL	0.005068002
MtrunA17Chr1	2882584	T50_H	0.007255003
MtrunA17Chr1	2903460	T50_C	0.004896673
MtrunA17Chr1	2904229	T50_C	0.006958354
MtrunA17Chr1	2907997	T50_C	0.007327971
MtrunA17Chr1	2908021	T50_C	0.007327971
MtrunA17Chr1	2909515	T50_C	0.00021972
MtrunA17Chr1	2909601	T50_PL	0.009565164
MtrunA17Chr1	2909808	T50_C	0.007315765
MtrunA17Chr1	2911455	T50_C	0.001161185
MtrunA17Chr1	2917321	T50_PL	0.008342598
MtrunA17Chr1	2918243	T50_PL	0.002435277
MtrunA17Chr1	2928129	T50_H	0.002592526
MtrunA17Chr1	2928130	T50_H	0.002592526
MtrunA17Chr1	2953869	T50_PL	0.003347982
MtrunA17Chr1	2987235	T50_C	0.00706884
MtrunA17Chr1	2993826	T50_PL	0.005280333
MtrunA17Chr1	2993888	T50_PL	0.002988204
MtrunA17Chr1	2994873	T50_PL	0.005166076
MtrunA17Chr1	2994893	T50_PL	0.003488056
MtrunA17Chr1	2994915	T50_PL	0.00686033
MtrunA17Chr1	3006364	T50_PL	0.004383182
MtrunA17Chr1	3010323	T50_H	0.005562
MtrunA17Chr1	3015412	T50_C	0.002546674
MtrunA17Chr1	3036935	T50_PL	0.00903873
MtrunA17Chr1	3043381	T50_PL	0.007753964
MtrunA17Chr1	3046344	T50_PL	0.00547946
MtrunA17Chr1	3049669	T50_C	0.003907735
MtrunA17Chr1	3057775	T50_H	0.008152449
MtrunA17Chr1	3058877	T50_H	0.008152449
MtrunA17Chr1	3058920	T50_PL	0.001266543
MtrunA17Chr1	3065269	T50_PL	0.005399569
MtrunA17Chr1	3066668	T50_H	0.007494034
MtrunA17Chr1	3066813	T50_H	0.009130994
MtrunA17Chr1	3072933	T50_C	0.002649849
MtrunA17Chr1	3096189	T50_C	0.002231705
MtrunA17Chr1	3113394	T50_PL	0.00978264
MtrunA17Chr1	3118516	T50_C	0.000376237
MtrunA17Chr1	3118516	T50_PL	0.001497148
MtrunA17Chr1	3123533	T50_PL	0.003037445
MtrunA17Chr1	3123556	T50_PL	0.001775186
MtrunA17Chr1	3124168	T50_PL	0.001320634
MtrunA17Chr1	3124895	T50_PL	0.007392152
MtrunA17Chr1	3127639	T50_PL	0.001882634
MtrunA17Chr1	3127794	T50_PL	0.006250575
MtrunA17Chr1	3127794	T50_PL	0.006250575
MtrunA17Chr1	3130555	T50_PL	0.004204029
MtrunA17Chr1	3137638	T50_PL	0.009498675
MtrunA17Chr1	3142105	T50_PL	0.008932481
MtrunA17Chr1	3142505	T50_C	0.00833649
MtrunA17Chr1	3144188	T50_C	0.003517959
MtrunA17Chr1	3157044	T50_PL	0.007879728
MtrunA17Chr1	3161686	T50_C	0.006086213
MtrunA17Chr1	3163835	T50_H	0.006440298
MtrunA17Chr1	3163835	T50_PL	0.003952447
MtrunA17Chr1	3173871	T50_H	0.002556286
MtrunA17Chr1	3173871	T50_H	0.002556286
MtrunA17Chr1	3175553	T50_H	0.007012134
MtrunA17Chr1	3179308	T50_H	0.002744309
MtrunA17Chr1	3179736	T50_H	0.007641583
MtrunA17Chr1	3179736	T50_PL	0.008098576
MtrunA17Chr1	3179819	T50_PL	0.006423263
MtrunA17Chr1	3183099	T50_H	0.002744309
MtrunA17Chr1	3189248	T50_H	0.000704163
MtrunA17Chr1	3189248	T50_PL	0.007528754
MtrunA17Chr1	3189274	T50_H	0.001829877
MtrunA17Chr1	3189349	T50_C	0.007466874
MtrunA17Chr1	3189385	T50_H	0.000370949
MtrunA17Chr1	3190001	T50_H	0.001386414
MtrunA17Chr1	3190068	T50_C	0.007439849
MtrunA17Chr1	3191555	T50_H	0.001907914
MtrunA17Chr1	3191610	T50_H	0.000757747
MtrunA17Chr1	3191610	T50_PL	0.007381797
MtrunA17Chr1	3203151	T50_C	0.000958433
MtrunA17Chr1	3216494	T50_PL	0.006842679
MtrunA17Chr1	3288681	T50_C	0.004388365
MtrunA17Chr1	3289309	T50_PL	0.007941098
MtrunA17Chr1	3321222	T50_H	0.006291506
MtrunA17Chr1	3349400	T50_H	0.009063116
MtrunA17Chr1	3350079	T50_C	0.000481941
MtrunA17Chr1	3362053	T50_C	0.006426569
MtrunA17Chr1	3362137	T50_C	0.007986011
MtrunA17Chr1	3362151	T50_PL	0.009002564
MtrunA17Chr1	3393680	T50_C	0.008576156
MtrunA17Chr1	3402200	T50_C	0.003837176
MtrunA17Chr1	3443938	T50_PL	0.006797075
MtrunA17Chr1	3445173	T50_PL	0.006229756
MtrunA17Chr1	3446134	T50_PL	0.008395312
MtrunA17Chr1	3446147	T50_PL	0.008395312
MtrunA17Chr1	3448210	T50_H	0.00618375
MtrunA17Chr1	3448523	T50_PL	0.006797075
MtrunA17Chr1	3448632	T50_PL	0.008723833
MtrunA17Chr1	3457264	T50_PL	0.008919501
MtrunA17Chr1	3481455	T50_C	0.008201128
MtrunA17Chr1	3485223	T50_C	0.00491265
MtrunA17Chr1	3485223	T50_C	0.00491265
MtrunA17Chr1	3487315	T50_C	0.003434618
MtrunA17Chr1	3495162	T50_H	0.001837822
MtrunA17Chr1	3495958	T50_C	0.0070872
MtrunA17Chr1	3495991	T50_C	0.008814093
MtrunA17Chr1	3496073	T50_C	0.00634263
MtrunA17Chr1	3496104	T50_C	0.0089683
MtrunA17Chr1	3496153	T50_C	0.009666277
MtrunA17Chr1	3500656	T50_H	0.007501821
MtrunA17Chr1	3504768	T50_PL	0.002731767
MtrunA17Chr1	3515235	T50_H	0.003127669
MtrunA17Chr1	3515242	T50_H	0.003127669
MtrunA17Chr1	3521592	T50_PL	0.007144429
MtrunA17Chr1	3543587	T50_PL	0.003682682
MtrunA17Chr1	3566883	T50_C	0.000365922
MtrunA17Chr1	3593742	T50_H	0.007736624
MtrunA17Chr1	3609944	T50_C	0.008119585
MtrunA17Chr1	3610099	T50_C	0.008378374
MtrunA17Chr1	3611208	T50_C	0.002861552
MtrunA17Chr1	3613557	T50_H	0.003281483
MtrunA17Chr1	3616066	T50_H	0.002560844
MtrunA17Chr1	3616066	T50_PL	0.003362039
MtrunA17Chr1	3621866	T50_C	0.002053794
MtrunA17Chr1	3622209	T50_C	0.002053794
MtrunA17Chr1	3626009	T50_C	0.002053794
MtrunA17Chr1	3628332	T50_C	0.004722244
MtrunA17Chr1	3628435	T50_C	0.003901397
MtrunA17Chr1	3628562	T50_C	0.002053794
MtrunA17Chr1	3628590	T50_C	0.002053794
MtrunA17Chr1	3628917	T50_C	0.003901397
MtrunA17Chr1	3637229	T50_C	0.001500224
MtrunA17Chr1	3637678	T50_C	8.66E-05
MtrunA17Chr1	3643411	T50_C	0.005526448
MtrunA17Chr1	3650466	T50_C	0.00565445
MtrunA17Chr1	3650498	T50_C	0.004945299
MtrunA17Chr1	3650498	T50_H	0.0038316
MtrunA17Chr1	3682504	T50_C	0.001379428
MtrunA17Chr1	3691696	T50_PL	0.009021664
MtrunA17Chr1	3713233	T50_H	0.002093317
MtrunA17Chr1	3714944	T50_PL	0.008902524
MtrunA17Chr1	3715123	T50_PL	0.003081413
MtrunA17Chr1	3724124	T50_PL	0.005968556
MtrunA17Chr1	3724167	T50_PL	0.005152698
MtrunA17Chr1	3807710	T50_H	0.00721281
MtrunA17Chr1	3807710	T50_PL	0.000798914
MtrunA17Chr1	3812640	T50_H	0.003400048
MtrunA17Chr1	3813406	T50_H	0.003400048
MtrunA17Chr1	3819006	T50_H	0.006031835
MtrunA17Chr1	3819006	T50_PL	0.003079677
MtrunA17Chr1	3829043	T50_H	0.006031835
MtrunA17Chr1	3829043	T50_H	0.006031835
MtrunA17Chr1	3829043	T50_PL	0.003079677
MtrunA17Chr1	3829043	T50_PL	0.003079677
MtrunA17Chr1	3833026	T50_H	0.006031835
MtrunA17Chr1	3833026	T50_PL	0.003079677
MtrunA17Chr1	3840675	T50_H	0.006031835
MtrunA17Chr1	3840675	T50_PL	0.003079677
MtrunA17Chr1	3851346	T50_H	0.009211061
MtrunA17Chr1	3851346	T50_PL	0.003175057
MtrunA17Chr1	3852597	T50_C	0.001246226
MtrunA17Chr1	3852597	T50_PL	0.001171351
MtrunA17Chr1	3852631	T50_C	0.005240188
MtrunA17Chr1	3852631	T50_PL	0.000904107
MtrunA17Chr1	3852666	T50_PL	0.007931188
MtrunA17Chr1	3852801	T50_H	0.006031835
MtrunA17Chr1	3852801	T50_PL	0.003079677
MtrunA17Chr1	3852933	T50_PL	0.00664236
MtrunA17Chr1	3853417	T50_PL	0.002546912
MtrunA17Chr1	3855164	T50_PL	0.000466282
MtrunA17Chr1	3855164	T50_PL	0.000466282
MtrunA17Chr1	3855164	T50_PL	0.000466282
MtrunA17Chr1	3859506	T50_C	0.003432863
MtrunA17Chr1	3866993	T50_H	0.000437229
MtrunA17Chr1	3866993	T50_PL	0.000483012
MtrunA17Chr1	3868485	T50_H	0.006031835
MtrunA17Chr1	3868485	T50_PL	0.003079677
MtrunA17Chr1	3871051	T50_H	0.006031835
MtrunA17Chr1	3871051	T50_PL	0.003079677
MtrunA17Chr1	3872406	T50_C	0.00651193
MtrunA17Chr1	3878237	T50_H	0.003058687
MtrunA17Chr1	3882810	T50_PL	0.003790024
MtrunA17Chr1	3882816	T50_PL	0.003790024
MtrunA17Chr1	3884209	T50_PL	0.007064517
MtrunA17Chr1	3888080	T50_C	0.005873159
MtrunA17Chr1	3889085	T50_PL	0.005224091
MtrunA17Chr1	3895460	T50_PL	0.007825478
MtrunA17Chr1	3907527	T50_PL	0.007290064
MtrunA17Chr1	3907527	T50_PL	0.007290064
MtrunA17Chr1	3919931	T50_PL	0.002071386
MtrunA17Chr1	3941669	T50_PL	0.009256518
MtrunA17Chr1	3946765	T50_PL	0.009500895
MtrunA17Chr1	3950955	T50_C	0.007490909
MtrunA17Chr1	3953648	T50_C	0.00313888
MtrunA17Chr1	3954454	T50_C	0.00313888
MtrunA17Chr1	3961755	T50_PL	0.009565164
MtrunA17Chr1	3965330	T50_PL	0.003956754
MtrunA17Chr1	3972296	T50_H	0.007449771
MtrunA17Chr1	3987507	T50_H	0.00575935
MtrunA17Chr1	3997085	T50_C	0.007128623
MtrunA17Chr1	4043489	T50_PL	0.007972726
MtrunA17Chr1	4051750	T50_C	0.009521695
MtrunA17Chr1	4054893	T50_PL	0.002739521
MtrunA17Chr1	4054907	T50_PL	0.006765241
MtrunA17Chr1	4093327	T50_H	0.00439544
MtrunA17Chr1	4093327	T50_PL	0.006504904
MtrunA17Chr1	4093556	T50_PL	0.004017153
MtrunA17Chr1	4093764	T50_PL	0.004298772
MtrunA17Chr1	4096554	T50_PL	0.008814098
MtrunA17Chr1	4150840	T50_H	0.007286284
MtrunA17Chr1	4150840	T50_PL	0.005037909
MtrunA17Chr1	4154205	T50_H	0.007286284
MtrunA17Chr1	4154205	T50_PL	0.005037909
MtrunA17Chr1	4185180	T50_C	0.003171624
MtrunA17Chr1	4185180	T50_C	0.003171624
MtrunA17Chr1	4195290	T50_C	0.009378068
MtrunA17Chr1	4195290	T50_C	0.009378068
MtrunA17Chr1	4205586	T50_PL	0.009565164
MtrunA17Chr1	4205586	T50_PL	0.009565164
MtrunA17Chr1	4205649	T50_PL	0.009565164
MtrunA17Chr1	4205649	T50_PL	0.009565164
MtrunA17Chr1	4205651	T50_PL	0.009350593
MtrunA17Chr1	4205651	T50_PL	0.009350593
MtrunA17Chr1	4208147	T50_PL	0.009565164
MtrunA17Chr1	4208147	T50_PL	0.009565164
MtrunA17Chr1	4210261	T50_H	0.009872459
MtrunA17Chr1	4210684	T50_PL	0.009350593
MtrunA17Chr1	4217756	T50_PL	0.009565164
MtrunA17Chr1	4219089	T50_PL	0.009350593
MtrunA17Chr1	4220369	T50_PL	0.009565164
MtrunA17Chr1	4222219	T50_H	0.00970466
MtrunA17Chr1	4228817	T50_PL	0.002029798
MtrunA17Chr1	4230922	T50_PL	0.008008907
MtrunA17Chr1	4230948	T50_PL	0.008008907
MtrunA17Chr1	4231029	T50_PL	0.008008907
MtrunA17Chr1	4231677	T50_C	0.009190368
MtrunA17Chr1	4231902	T50_PL	0.00059287
MtrunA17Chr1	4244381	T50_C	0.002417148
MtrunA17Chr1	4244747	T50_H	0.001871406
MtrunA17Chr1	4244747	T50_PL	0.0013745
MtrunA17Chr1	4246270	T50_PL	0.008039323
MtrunA17Chr1	4256083	T50_PL	0.008008907
MtrunA17Chr1	4258603	T50_PL	0.009350593
MtrunA17Chr1	4263655	T50_H	0.00253296
MtrunA17Chr1	4267507	T50_PL	0.008008907
MtrunA17Chr1	4271004	T50_C	0.005984927
MtrunA17Chr1	4286393	T50_PL	0.003329008
MtrunA17Chr1	4286407	T50_PL	0.00639933
MtrunA17Chr1	4286428	T50_PL	0.007493976
MtrunA17Chr1	4287521	T50_PL	0.00959812
MtrunA17Chr1	4302721	T50_PL	0.006646009
MtrunA17Chr1	4308156	T50_C	0.002804003
MtrunA17Chr1	4308158	T50_C	0.009637201
MtrunA17Chr1	4308802	T50_PL	0.007938354
MtrunA17Chr1	4309363	T50_PL	0.005650857
MtrunA17Chr1	4310466	T50_PL	0.001362541
MtrunA17Chr1	4311784	T50_C	0.003366786
MtrunA17Chr1	4312266	T50_PL	0.005650857
MtrunA17Chr1	4314186	T50_PL	0.005650857
MtrunA17Chr1	4317168	T50_PL	0.005650857
MtrunA17Chr1	4321739	T50_PL	0.009350593
MtrunA17Chr1	4340089	T50_PL	0.006361626
MtrunA17Chr1	4340151	T50_PL	0.006361626
MtrunA17Chr1	4342820	T50_PL	0.006361626
MtrunA17Chr1	4343266	T50_PL	0.006361626
MtrunA17Chr1	4348619	T50_PL	0.006361626
MtrunA17Chr1	4350668	T50_PL	0.001362541
MtrunA17Chr1	4359012	T50_PL	0.006361626
MtrunA17Chr1	4359012	T50_PL	0.006361626
MtrunA17Chr1	4366845	T50_PL	0.006361626
MtrunA17Chr1	4376397	T50_PL	0.004198616
MtrunA17Chr1	4377061	T50_PL	0.0034818
MtrunA17Chr1	4377368	T50_PL	0.002395369
MtrunA17Chr1	4379053	T50_PL	0.003156186
MtrunA17Chr1	4380032	T50_PL	0.006361626
MtrunA17Chr1	4382372	T50_PL	0.001367672
MtrunA17Chr1	4386082	T50_PL	0.009525623
MtrunA17Chr1	4386152	T50_PL	0.006361626
MtrunA17Chr1	4386183	T50_PL	0.004353438
MtrunA17Chr1	4386186	T50_PL	0.004353438
MtrunA17Chr1	4386380	T50_PL	0.00446445
MtrunA17Chr1	4386380	T50_PL	0.00446445
MtrunA17Chr1	4386380	T50_PL	0.00446445
MtrunA17Chr1	4386396	T50_PL	0.005083467
MtrunA17Chr1	4386396	T50_PL	0.005083467
MtrunA17Chr1	4386524	T50_PL	0.002381375
MtrunA17Chr1	4386524	T50_PL	0.002381375
MtrunA17Chr1	4386616	T50_PL	0.005788303
MtrunA17Chr1	4386616	T50_PL	0.005788303
MtrunA17Chr1	4386681	T50_PL	0.007599238
MtrunA17Chr1	4386681	T50_PL	0.007599238
MtrunA17Chr1	4386722	T50_PL	0.008925413
MtrunA17Chr1	4386722	T50_PL	0.008925413
MtrunA17Chr1	4386734	T50_PL	0.008925413
MtrunA17Chr1	4386734	T50_PL	0.008925413
MtrunA17Chr1	4386758	T50_PL	0.008925413
MtrunA17Chr1	4386758	T50_PL	0.008925413
MtrunA17Chr1	4386775	T50_PL	0.008925413
MtrunA17Chr1	4386775	T50_PL	0.008925413
MtrunA17Chr1	4386785	T50_PL	0.000635167
MtrunA17Chr1	4386785	T50_PL	0.000635167
MtrunA17Chr1	4386787	T50_PL	0.00276231
MtrunA17Chr1	4386787	T50_PL	0.00276231
MtrunA17Chr1	4386855	T50_PL	0.009525623
MtrunA17Chr1	4386855	T50_PL	0.009525623
MtrunA17Chr1	4386885	T50_PL	0.002381375
MtrunA17Chr1	4386885	T50_PL	0.002381375
MtrunA17Chr1	4386919	T50_PL	0.00276231
MtrunA17Chr1	4386919	T50_PL	0.00276231
MtrunA17Chr1	4391319	T50_PL	0.002022529
MtrunA17Chr1	4391723	T50_PL	0.00276231
MtrunA17Chr1	4391768	T50_PL	0.00859217
MtrunA17Chr1	4391770	T50_PL	0.00276231
MtrunA17Chr1	4391794	T50_PL	0.000810172
MtrunA17Chr1	4391838	T50_PL	0.000810172
MtrunA17Chr1	4391844	T50_PL	0.006361626
MtrunA17Chr1	4391849	T50_PL	0.000810172
MtrunA17Chr1	4391860	T50_PL	0.003166008
MtrunA17Chr1	4392141	T50_PL	0.002381375
MtrunA17Chr1	4392167	T50_PL	0.002381375
MtrunA17Chr1	4392189	T50_PL	0.006361626
MtrunA17Chr1	4392354	T50_PL	0.001910011
MtrunA17Chr1	4392476	T50_PL	0.002325408
MtrunA17Chr1	4392522	T50_PL	0.00276231
MtrunA17Chr1	4392656	T50_PL	0.00276231
MtrunA17Chr1	4393571	T50_PL	0.004804625
MtrunA17Chr1	4393588	T50_PL	0.009525623
MtrunA17Chr1	4393607	T50_PL	0.002381375
MtrunA17Chr1	4393669	T50_PL	0.00276231
MtrunA17Chr1	4393689	T50_PL	0.00276231
MtrunA17Chr1	4395376	T50_PL	0.009525623
MtrunA17Chr1	4397770	T50_H	0.008755153
MtrunA17Chr1	4397770	T50_PL	0.002634226
MtrunA17Chr1	4398096	T50_PL	0.006361626
MtrunA17Chr1	4398285	T50_PL	0.00276231
MtrunA17Chr1	4398390	T50_PL	0.006361626
MtrunA17Chr1	4398495	T50_PL	0.004529879
MtrunA17Chr1	4400561	T50_PL	0.007408945
MtrunA17Chr1	4401992	T50_PL	0.003404929
MtrunA17Chr1	4403540	T50_PL	0.005838459
MtrunA17Chr1	4403656	T50_PL	0.007754993
MtrunA17Chr1	4404583	T50_H	0.001837822
MtrunA17Chr1	4404671	T50_H	0.001837822
MtrunA17Chr1	4405096	T50_C	0.005382326
MtrunA17Chr1	4406975	T50_C	0.002473104
MtrunA17Chr1	4409041	T50_PL	0.006361626
MtrunA17Chr1	4409737	T50_PL	0.007713953
MtrunA17Chr1	4412219	T50_PL	0.004353438
MtrunA17Chr1	4412795	T50_PL	0.002381375
MtrunA17Chr1	4413527	T50_PL	0.001818585
MtrunA17Chr1	4413663	T50_PL	0.009525623
MtrunA17Chr1	4413673	T50_PL	0.006361626
MtrunA17Chr1	4413699	T50_PL	0.009557792
MtrunA17Chr1	4413701	T50_PL	0.006361626
MtrunA17Chr1	4413738	T50_PL	0.006361626
MtrunA17Chr1	4417817	T50_H	0.006775398
MtrunA17Chr1	4417817	T50_H	0.006775398
MtrunA17Chr1	4418294	T50_PL	0.006361626
MtrunA17Chr1	4418294	T50_PL	0.006361626
MtrunA17Chr1	4423315	T50_H	0.004397574
MtrunA17Chr1	4423436	T50_PL	0.002734688
MtrunA17Chr1	4423680	T50_PL	0.006361626
MtrunA17Chr1	4423719	T50_PL	0.006361626
MtrunA17Chr1	4439849	T50_PL	0.0047446
MtrunA17Chr1	4439849	T50_PL	0.0047446
MtrunA17Chr1	4439938	T50_PL	0.0047446
MtrunA17Chr1	4439938	T50_PL	0.0047446
MtrunA17Chr1	4445810	T50_PL	0.000787899
MtrunA17Chr1	4446869	T50_PL	0.0047446
MtrunA17Chr1	4452782	T50_PL	0.0047446
MtrunA17Chr1	4452994	T50_PL	0.000919088
MtrunA17Chr1	4453287	T50_PL	0.0047446
MtrunA17Chr1	4453687	T50_PL	0.0047446
MtrunA17Chr1	4454712	T50_PL	0.0047446
MtrunA17Chr1	4455087	T50_PL	0.0047446
MtrunA17Chr1	4455180	T50_PL	0.004298772
MtrunA17Chr1	4457328	T50_PL	0.005289194
MtrunA17Chr1	4463220	T50_PL	0.009875517
MtrunA17Chr1	4463356	T50_H	0.009489438
MtrunA17Chr1	4484514	T50_PL	0.009897669
MtrunA17Chr1	4485732	T50_PL	0.009897669
MtrunA17Chr1	4489393	T50_H	0.005711642
MtrunA17Chr1	4491608	T50_H	0.00193568
MtrunA17Chr1	4491608	T50_PL	0.000147823
MtrunA17Chr1	4491611	T50_PL	0.009897669
MtrunA17Chr1	4491654	T50_PL	0.000628943
MtrunA17Chr1	4492534	T50_PL	0.003051746
MtrunA17Chr1	4493475	T50_PL	0.001443138
MtrunA17Chr1	4494045	T50_PL	0.000112233
MtrunA17Chr1	4494167	T50_PL	0.002811375
MtrunA17Chr1	4501752	T50_PL	0.009149796
MtrunA17Chr1	4501765	T50_PL	0.009149796
MtrunA17Chr1	4501907	T50_PL	0.009149796
MtrunA17Chr1	4501922	T50_PL	0.005333172
MtrunA17Chr1	4502449	T50_PL	0.003506497
MtrunA17Chr1	4502949	T50_PL	0.002811375
MtrunA17Chr1	4503718	T50_PL	0.002811375
MtrunA17Chr1	4505900	T50_PL	0.009897669
MtrunA17Chr1	4510690	T50_PL	0.009887003
MtrunA17Chr1	4510690	T50_PL	0.009887003
MtrunA17Chr1	4511312	T50_PL	0.009897669
MtrunA17Chr1	4511312	T50_PL	0.009897669
MtrunA17Chr1	4515765	T50_PL	0.004965546
MtrunA17Chr1	4516692	T50_PL	0.004965546
MtrunA17Chr1	4516861	T50_PL	0.004965546
MtrunA17Chr1	4517019	T50_PL	0.004749055
MtrunA17Chr1	4517410	T50_PL	0.005226241
MtrunA17Chr1	4518083	T50_PL	0.00481265
MtrunA17Chr1	4520028	T50_PL	0.004965546
MtrunA17Chr1	4520614	T50_PL	0.004150551
MtrunA17Chr1	4521694	T50_PL	0.001708227
MtrunA17Chr1	4523016	T50_PL	0.003797626
MtrunA17Chr1	4523255	T50_PL	0.008639824
MtrunA17Chr1	4526243	T50_C	0.00180949
MtrunA17Chr1	4526296	T50_PL	0.00279955
MtrunA17Chr1	4526977	T50_PL	0.003797626
MtrunA17Chr1	4527155	T50_PL	0.005226241
MtrunA17Chr1	4528038	T50_PL	0.008708619
MtrunA17Chr1	4528049	T50_PL	0.008294727
MtrunA17Chr1	4572269	T50_C	0.008633112
MtrunA17Chr1	4573049	T50_C	0.008158753
MtrunA17Chr1	4579021	T50_C	0.009735698
MtrunA17Chr1	4587505	T50_PL	0.003253509
MtrunA17Chr1	4587779	T50_PL	0.006765654
MtrunA17Chr1	4592457	T50_PL	0.004715884
MtrunA17Chr1	4596420	T50_H	0.006554402
MtrunA17Chr1	4615182	T50_H	0.006554402
MtrunA17Chr1	4629034	T50_H	0.00270292
MtrunA17Chr1	4659393	T50_H	0.001858148
MtrunA17Chr1	4661933	T50_H	0.008528535
MtrunA17Chr1	4760150	T50_PL	0.004972329
MtrunA17Chr1	4760252	T50_PL	0.004471067
MtrunA17Chr1	4760327	T50_PL	0.004972329
MtrunA17Chr1	4767986	T50_PL	0.00318398
MtrunA17Chr1	4825264	T50_PL	0.001154162
MtrunA17Chr1	4864893	T50_C	0.003926259
MtrunA17Chr1	4866856	T50_C	0.008471613
MtrunA17Chr1	4871961	T50_PL	0.009565164
MtrunA17Chr1	4873538	T50_C	0.002860976
MtrunA17Chr1	4876875	T50_C	0.008628951
MtrunA17Chr1	4878961	T50_C	0.009000882
MtrunA17Chr1	4879752	T50_C	0.005694935
MtrunA17Chr1	4883594	T50_C	0.007731782
MtrunA17Chr1	4892491	T50_PL	0.002549686
MtrunA17Chr1	4892549	T50_PL	0.006286448
MtrunA17Chr1	4892582	T50_PL	0.000887168
MtrunA17Chr1	4892596	T50_PL	0.004054702
MtrunA17Chr1	4899823	T50_PL	0.005698769
MtrunA17Chr1	4906247	T50_PL	0.008384619
MtrunA17Chr1	4906401	T50_PL	0.008384619
MtrunA17Chr1	4906402	T50_PL	0.008384619
MtrunA17Chr1	4906417	T50_PL	0.007001353
MtrunA17Chr1	4908165	T50_C	0.002860976
MtrunA17Chr1	4925764	T50_PL	0.009565164
MtrunA17Chr1	4933205	T50_PL	0.007505186
MtrunA17Chr1	4933223	T50_PL	0.007505186
MtrunA17Chr1	4933320	T50_PL	0.009565164
MtrunA17Chr1	4934608	T50_PL	0.009565164
MtrunA17Chr1	4934661	T50_H	0.009694428
MtrunA17Chr1	4934661	T50_PL	0.003492923
MtrunA17Chr1	4952800	T50_PL	0.00449426
MtrunA17Chr1	4961868	T50_C	0.00354906
MtrunA17Chr1	4962993	T50_C	0.002294872
MtrunA17Chr1	4976344	T50_PL	0.006793149
MtrunA17Chr1	4976367	T50_PL	0.006622175
MtrunA17Chr1	4977143	T50_PL	0.002493067
MtrunA17Chr1	4977297	T50_PL	0.007505186
MtrunA17Chr1	4978790	T50_PL	0.007505186
MtrunA17Chr1	4980291	T50_PL	0.002889054
MtrunA17Chr1	4980688	T50_PL	0.003186589
MtrunA17Chr1	4980839	T50_PL	0.003186589
MtrunA17Chr1	4981129	T50_PL	0.003186589
MtrunA17Chr1	4981838	T50_PL	0.006793149
MtrunA17Chr1	4981995	T50_PL	0.003186589
MtrunA17Chr1	4982679	T50_PL	0.006793149
MtrunA17Chr1	4982680	T50_PL	0.006793149
MtrunA17Chr1	4982844	T50_PL	0.002889054
MtrunA17Chr1	4994633	T50_C	0.00713903
MtrunA17Chr1	5029077	T50_H	0.008566024
MtrunA17Chr1	5087144	T50_PL	0.004972209
MtrunA17Chr1	5087366	T50_PL	0.009168542
MtrunA17Chr1	5113251	T50_C	0.008913747
MtrunA17Chr1	5114271	T50_C	0.004283108
MtrunA17Chr1	5116917	T50_C	0.002996522
MtrunA17Chr1	5117487	T50_C	0.002996522
MtrunA17Chr1	5118372	T50_C	0.007837129
MtrunA17Chr1	5120951	T50_C	0.007124311
MtrunA17Chr1	5122732	T50_H	0.008648727
MtrunA17Chr1	5128787	T50_C	0.006130625
MtrunA17Chr1	5129423	T50_PL	0.003045284
MtrunA17Chr1	5131354	T50_PL	0.005213972
MtrunA17Chr1	5134125	T50_PL	0.002554703
MtrunA17Chr1	5134502	T50_H	0.001134739
MtrunA17Chr1	5134502	T50_PL	0.000249073
MtrunA17Chr1	5135009	T50_C	0.009539816
MtrunA17Chr1	5138009	T50_H	0.001691438
MtrunA17Chr1	5142085	T50_C	0.001635638
MtrunA17Chr1	5142085	T50_C	0.001635638
MtrunA17Chr1	5151977	T50_PL	0.003045284
MtrunA17Chr1	5153249	T50_PL	0.003045284
MtrunA17Chr1	5155325	T50_C	0.009728987
MtrunA17Chr1	5157796	T50_C	0.005253301
MtrunA17Chr1	5157796	T50_C	0.005253301
MtrunA17Chr1	5160106	T50_C	0.003008479
MtrunA17Chr1	5160667	T50_C	0.003008479
MtrunA17Chr1	5160667	T50_C	0.003008479
MtrunA17Chr1	5160667	T50_C	0.003008479
MtrunA17Chr1	5160667	T50_C	0.003008479
MtrunA17Chr1	5162529	T50_PL	0.003045284
MtrunA17Chr1	5162794	T50_PL	0.003045284
MtrunA17Chr1	5169911	T50_PL	0.007415945
MtrunA17Chr1	5169990	T50_PL	0.007415945
MtrunA17Chr1	5170180	T50_PL	0.007415945
MtrunA17Chr1	5170231	T50_PL	0.007415945
MtrunA17Chr1	5170280	T50_PL	0.007415945
MtrunA17Chr1	5170285	T50_PL	0.007415945
MtrunA17Chr1	5170546	T50_PL	0.00653822
MtrunA17Chr1	5171992	T50_C	0.003551332
MtrunA17Chr1	5172043	T50_PL	0.007415945
MtrunA17Chr1	5172073	T50_C	0.006857966
MtrunA17Chr1	5172073	T50_PL	0.007415945
MtrunA17Chr1	5172121	T50_PL	0.007415945
MtrunA17Chr1	5172785	T50_PL	0.008326554
MtrunA17Chr1	5174338	T50_PL	0.004702057
MtrunA17Chr1	5175262	T50_C	0.002525277
MtrunA17Chr1	5175262	T50_C	0.002525277
MtrunA17Chr1	5175731	T50_C	0.002525277
MtrunA17Chr1	5177739	T50_C	0.002917595
MtrunA17Chr1	5179499	T50_PL	0.004037828
MtrunA17Chr1	5179499	T50_PL	0.004037828
MtrunA17Chr1	5179830	T50_PL	6.96E-05
MtrunA17Chr1	5180340	T50_C	0.00357121
MtrunA17Chr1	5180340	T50_PL	0.002028652
MtrunA17Chr1	5181131	T50_PL	0.008707793
MtrunA17Chr1	5181214	T50_PL	0.002083809
MtrunA17Chr1	5181278	T50_PL	0.009655232
MtrunA17Chr1	5181287	T50_PL	0.005817343
MtrunA17Chr1	5181446	T50_PL	0.009655232
MtrunA17Chr1	5181635	T50_PL	0.007685787
MtrunA17Chr1	5181650	T50_PL	0.007461604
MtrunA17Chr1	5181758	T50_PL	0.007415945
MtrunA17Chr1	5181764	T50_PL	0.007554247
MtrunA17Chr1	5181862	T50_PL	0.003682895
MtrunA17Chr1	5181975	T50_PL	0.006236039
MtrunA17Chr1	5182105	T50_PL	0.005945406
MtrunA17Chr1	5182623	T50_PL	0.007415945
MtrunA17Chr1	5182830	T50_PL	0.009655232
MtrunA17Chr1	5182879	T50_PL	0.009655232
MtrunA17Chr1	5182913	T50_PL	0.009655232
MtrunA17Chr1	5183087	T50_C	0.007686999
MtrunA17Chr1	5183560	T50_C	0.005362994
MtrunA17Chr1	5183560	T50_PL	0.007415945
MtrunA17Chr1	5183590	T50_C	0.001619649
MtrunA17Chr1	5183590	T50_PL	0.001101867
MtrunA17Chr1	5184120	T50_PL	0.007834385
MtrunA17Chr1	5186649	T50_C	0.009314293
MtrunA17Chr1	5187519	T50_C	0.002849007
MtrunA17Chr1	5187519	T50_PL	0.004249987
MtrunA17Chr1	5189574	T50_PL	0.008081522
MtrunA17Chr1	5192101	T50_PL	0.007415945
MtrunA17Chr1	5192193	T50_C	0.004531513
MtrunA17Chr1	5192193	T50_PL	0.009655232
MtrunA17Chr1	5192194	T50_C	0.004531513
MtrunA17Chr1	5192194	T50_PL	0.009655232
MtrunA17Chr1	5192211	T50_PL	0.009655232
MtrunA17Chr1	5192577	T50_PL	0.009655232
MtrunA17Chr1	5192737	T50_PL	0.007739444
MtrunA17Chr1	5193240	T50_PL	0.009655232
MtrunA17Chr1	5193784	T50_PL	0.009655232
MtrunA17Chr1	5194386	T50_C	0.009623819
MtrunA17Chr1	5194386	T50_PL	0.009655232
MtrunA17Chr1	5194616	T50_PL	0.009678383
MtrunA17Chr1	5194672	T50_PL	0.009678383
MtrunA17Chr1	5196360	T50_C	0.005171461
MtrunA17Chr1	5196360	T50_PL	0.007415945
MtrunA17Chr1	5197114	T50_C	0.008014789
MtrunA17Chr1	5197237	T50_C	0.004069197
MtrunA17Chr1	5197288	T50_PL	0.001768924
MtrunA17Chr1	5211255	T50_C	0.003386984
MtrunA17Chr1	5211255	T50_C	0.003386984
MtrunA17Chr1	5229057	T50_C	0.007077997
MtrunA17Chr1	5234640	T50_C	0.00175692
MtrunA17Chr1	5248800	T50_C	0.004529126
MtrunA17Chr1	5249228	T50_C	0.009122561
MtrunA17Chr1	5258761	T50_C	0.007392872
MtrunA17Chr1	5262475	T50_H	0.004843581
MtrunA17Chr1	5262475	T50_PL	0.003028449
MtrunA17Chr1	5270970	T50_PL	0.004362553
MtrunA17Chr1	5270974	T50_PL	0.001708099
MtrunA17Chr1	5341126	T50_H	0.009340497
MtrunA17Chr1	5345173	T50_C	0.000214213
MtrunA17Chr1	5349322	T50_C	0.000795701
MtrunA17Chr1	5349527	T50_C	0.00719078
MtrunA17Chr1	5354974	T50_C	0.001130706
MtrunA17Chr1	5409069	T50_C	0.005949599
MtrunA17Chr1	5418387	T50_C	0.007509184
MtrunA17Chr1	5420430	T50_C	0.009051617
MtrunA17Chr1	5433503	T50_PL	0.00168594
MtrunA17Chr1	5434200	T50_PL	0.00168594
MtrunA17Chr1	5436128	T50_C	0.005671813
MtrunA17Chr1	5443907	T50_H	0.004752814
MtrunA17Chr1	5446378	T50_C	0.004860224
MtrunA17Chr1	5455325	T50_C	0.00780361
MtrunA17Chr1	5455325	T50_C	0.00780361
MtrunA17Chr1	5464195	T50_C	0.00780361
MtrunA17Chr1	5465616	T50_C	0.008062589
MtrunA17Chr1	5471064	T50_C	0.004860224
MtrunA17Chr1	5471124	T50_C	0.004860224
MtrunA17Chr1	5472513	T50_C	0.00723695
MtrunA17Chr1	5475504	T50_C	0.004860224
MtrunA17Chr1	5475784	T50_PL	0.00123194
MtrunA17Chr1	5479225	T50_C	0.00809492
MtrunA17Chr1	5483278	T50_PL	0.006888861
MtrunA17Chr1	5486742	T50_PL	0.006888861
MtrunA17Chr1	5486782	T50_C	0.009470503
MtrunA17Chr1	5487017	T50_C	0.006231991
MtrunA17Chr1	5487560	T50_PL	0.006888861
MtrunA17Chr1	5495322	T50_PL	0.007357827
MtrunA17Chr1	5506470	T50_C	0.002353932
MtrunA17Chr1	5518481	T50_C	0.004860224
MtrunA17Chr1	5524484	T50_C	0.004860224
MtrunA17Chr1	5524520	T50_C	0.004860224
MtrunA17Chr1	5529081	T50_PL	0.006046404
MtrunA17Chr1	5529318	T50_H	0.00450083
MtrunA17Chr1	5531672	T50_C	0.004860224
MtrunA17Chr1	5543782	T50_C	0.002789747
MtrunA17Chr1	5551968	T50_PL	0.009578422
MtrunA17Chr1	5556186	T50_PL	0.009395276
MtrunA17Chr1	5564801	T50_C	0.006648471
MtrunA17Chr1	5565997	T50_C	0.004409969
MtrunA17Chr1	5566702	T50_C	0.008558781
MtrunA17Chr1	5581121	T50_PL	0.007425559
MtrunA17Chr1	5581121	T50_PL	0.007425559
MtrunA17Chr1	5581121	T50_PL	0.007425559
MtrunA17Chr1	5584685	T50_PL	0.00830174
MtrunA17Chr1	5590376	T50_C	0.007618756
MtrunA17Chr1	5590436	T50_C	0.004409969
MtrunA17Chr1	5592143	T50_C	0.004409969
MtrunA17Chr1	5597303	T50_C	0.004860224
MtrunA17Chr1	5597410	T50_H	0.005305057
MtrunA17Chr1	5612068	T50_C	0.004409969
MtrunA17Chr1	5612069	T50_C	0.004409969
MtrunA17Chr1	5612846	T50_C	0.004409969
MtrunA17Chr1	5614306	T50_C	0.004775446
MtrunA17Chr1	5614613	T50_H	0.001837822
MtrunA17Chr1	5617272	T50_C	0.001839365
MtrunA17Chr1	5619154	T50_H	0.001837822
MtrunA17Chr1	5619300	T50_H	0.001837822
MtrunA17Chr1	5619700	T50_C	0.007867802
MtrunA17Chr1	5622700	T50_H	0.001837822
MtrunA17Chr1	5623060	T50_H	0.001837822
MtrunA17Chr1	5623060	T50_H	0.001837822
MtrunA17Chr1	5626711	T50_H	0.001837822
MtrunA17Chr1	5626711	T50_H	0.001837822
MtrunA17Chr1	5628294	T50_H	0.001837822
MtrunA17Chr1	5628294	T50_H	0.001837822
MtrunA17Chr1	5630035	T50_PL	0.004479891
MtrunA17Chr1	5634648	T50_PL	0.00620119
MtrunA17Chr1	5634729	T50_C	5.35E-05
MtrunA17Chr1	5635698	T50_PL	0.000516288
MtrunA17Chr1	5636070	T50_PL	0.002083067
MtrunA17Chr1	5636914	T50_PL	0.00620119
MtrunA17Chr1	5638061	T50_PL	0.0033146
MtrunA17Chr1	5638418	T50_C	0.004409969
MtrunA17Chr1	5638589	T50_PL	0.00620119
MtrunA17Chr1	5639838	T50_C	0.005230934
MtrunA17Chr1	5640594	T50_C	0.001160465
MtrunA17Chr1	5655439	T50_C	0.007368523
MtrunA17Chr1	5660129	T50_C	0.004409969
MtrunA17Chr1	5663451	T50_C	0.004409969
MtrunA17Chr1	5663744	T50_H	6.01E-05
MtrunA17Chr1	5663744	T50_PL	0.007163042
MtrunA17Chr1	5664584	T50_C	0.004309159
MtrunA17Chr1	5667013	T50_C	0.008603198
MtrunA17Chr1	5669248	T50_C	0.004409969
MtrunA17Chr1	5669568	T50_C	0.003375821
MtrunA17Chr1	5673390	T50_C	0.004409969
MtrunA17Chr1	5673880	T50_C	0.001911117
MtrunA17Chr1	5674912	T50_H	0.009730659
MtrunA17Chr1	5674912	T50_PL	0.003365408
MtrunA17Chr1	5678893	T50_C	0.005498965
MtrunA17Chr1	5682536	T50_C	0.005269995
MtrunA17Chr1	5691344	T50_H	0.004647169
MtrunA17Chr1	5709313	T50_C	0.002933685
MtrunA17Chr1	5709755	T50_C	0.002633862
MtrunA17Chr1	5716711	T50_C	0.002764993
MtrunA17Chr1	5717184	T50_C	0.004378304
MtrunA17Chr1	5721483	T50_C	0.001911117
MtrunA17Chr1	5724274	T50_H	0.004158245
MtrunA17Chr1	5726999	T50_PL	0.002978765
MtrunA17Chr1	5727687	T50_C	0.006798009
MtrunA17Chr1	5730368	T50_C	0.002125396
MtrunA17Chr1	5734190	T50_C	0.001423895
MtrunA17Chr1	5738572	T50_C	0.005498965
MtrunA17Chr1	5738573	T50_C	0.003240929
MtrunA17Chr1	5743152	T50_C	0.008902024
MtrunA17Chr1	5744716	T50_C	0.005498965
MtrunA17Chr1	5746687	T50_C	0.005498965
MtrunA17Chr1	5754941	T50_C	0.00626982
MtrunA17Chr1	5756984	T50_H	0.008765112
MtrunA17Chr1	5760964	T50_H	0.006754669
MtrunA17Chr1	5761570	T50_H	0.008684551
MtrunA17Chr1	5762076	T50_H	0.006754669
MtrunA17Chr1	5772154	T50_C	0.002476561
MtrunA17Chr1	5773961	T50_C	0.00074155
MtrunA17Chr1	5775224	T50_C	0.006927593
MtrunA17Chr1	5776798	T50_C	0.001039632
MtrunA17Chr1	5776798	T50_C	0.001039632
MtrunA17Chr1	5783906	T50_C	0.005742584
MtrunA17Chr1	5784759	T50_C	0.00130754
MtrunA17Chr1	5787481	T50_H	0.001943021
MtrunA17Chr1	5787481	T50_PL	0.002338303
MtrunA17Chr1	5789581	T50_C	0.005120064
MtrunA17Chr1	5790081	T50_C	0.004633145
MtrunA17Chr1	5790394	T50_C	0.008230229
MtrunA17Chr1	5805598	T50_C	0.001374671
MtrunA17Chr1	5810302	T50_C	0.003745473
MtrunA17Chr1	5810370	T50_C	0.000167292
MtrunA17Chr1	5812596	T50_PL	0.006696402
MtrunA17Chr1	5812648	T50_C	0.005119346
MtrunA17Chr1	5825995	T50_C	0.008635663
MtrunA17Chr1	5826720	T50_H	0.007032173
MtrunA17Chr1	5860562	T50_H	0.005463205
MtrunA17Chr1	5860571	T50_H	0.002837915
MtrunA17Chr1	5863078	T50_C	0.005650092
MtrunA17Chr1	5863311	T50_C	0.006688167
MtrunA17Chr1	5867665	T50_C	0.009289758
MtrunA17Chr1	5868951	T50_C	0.005536596
MtrunA17Chr1	5873731	T50_H	0.004917086
MtrunA17Chr1	5874229	T50_C	0.004392949
MtrunA17Chr1	5875610	T50_C	0.004275304
MtrunA17Chr1	5876332	T50_C	0.006816429
MtrunA17Chr1	5889107	T50_C	0.008308216
MtrunA17Chr1	5902904	T50_C	0.009917678
MtrunA17Chr1	5907290	T50_C	0.001964975
MtrunA17Chr1	5909320	T50_C	0.007858912
MtrunA17Chr1	5910899	T50_C	0.006067385
MtrunA17Chr1	5912446	T50_C	0.007127342
MtrunA17Chr1	5912937	T50_C	0.003680604
MtrunA17Chr1	5913129	T50_C	0.003537083
MtrunA17Chr1	5913607	T50_C	0.004096481
MtrunA17Chr1	5913874	T50_C	0.009623577
MtrunA17Chr1	5919654	T50_C	0.00369385
MtrunA17Chr1	5922576	T50_C	0.00763765
MtrunA17Chr1	5922701	T50_C	0.004215599
MtrunA17Chr1	5926819	T50_C	0.001566562
MtrunA17Chr1	5930618	T50_C	0.002329749
MtrunA17Chr1	5930839	T50_C	0.007127342
MtrunA17Chr1	5931288	T50_C	0.002667337
MtrunA17Chr1	5931288	T50_C	0.002667337
MtrunA17Chr1	5931444	T50_C	0.00364644
MtrunA17Chr1	5931444	T50_C	0.00364644
MtrunA17Chr1	5931563	T50_C	0.00641373
MtrunA17Chr1	5931563	T50_C	0.00641373
MtrunA17Chr1	5932432	T50_C	0.002100064
MtrunA17Chr1	5932857	T50_C	0.004552762
MtrunA17Chr1	5933935	T50_C	0.004015749
MtrunA17Chr1	5962364	T50_H	0.001837822
MtrunA17Chr1	5965326	T50_C	0.004150903
MtrunA17Chr1	5987009	T50_C	0.003899582
MtrunA17Chr1	5987009	T50_C	0.003899582
MtrunA17Chr1	5987091	T50_C	0.00767088
MtrunA17Chr1	5987091	T50_C	0.00767088
MtrunA17Chr1	5988265	T50_H	0.0038174
MtrunA17Chr1	5988322	T50_C	0.006267579
MtrunA17Chr1	5989275	T50_C	0.001826844
MtrunA17Chr1	5989376	T50_PL	0.005084584
MtrunA17Chr1	5989975	T50_C	0.009007002
MtrunA17Chr1	5990506	T50_C	0.009896402
MtrunA17Chr1	5990822	T50_C	1.84E-05
MtrunA17Chr1	5990844	T50_C	7.37E-05
MtrunA17Chr1	6010902	T50_PL	0.000681916
MtrunA17Chr1	6011423	T50_PL	0.008280386
MtrunA17Chr1	6013253	T50_PL	0.004099304
MtrunA17Chr1	6030611	T50_H	0.004447361
MtrunA17Chr1	6034728	T50_H	0.001316583
MtrunA17Chr1	6034728	T50_PL	0.000145214
MtrunA17Chr1	6034737	T50_PL	0.007403231
MtrunA17Chr1	6040864	T50_PL	0.009494402
MtrunA17Chr1	6041344	T50_H	0.001416821
MtrunA17Chr1	6041359	T50_H	0.002149331
MtrunA17Chr1	6043421	T50_C	0.001744759
MtrunA17Chr1	6050586	T50_PL	0.009494402
MtrunA17Chr1	6050693	T50_PL	0.009258717
MtrunA17Chr1	6051319	T50_C	0.007811325
MtrunA17Chr1	6051319	T50_PL	0.009907875
MtrunA17Chr1	6054372	T50_C	0.006732055
MtrunA17Chr1	6058993	T50_PL	0.009897392
MtrunA17Chr1	6059150	T50_C	0.004041115
MtrunA17Chr1	6059637	T50_C	0.007813752
MtrunA17Chr1	6061482	T50_C	0.001312941
MtrunA17Chr1	6061518	T50_C	0.001312941
MtrunA17Chr1	6066606	T50_C	0.004041115
MtrunA17Chr1	6069138	T50_C	0.001312941
MtrunA17Chr1	6069410	T50_PL	0.005944406
MtrunA17Chr1	6071796	T50_C	0.008994229
MtrunA17Chr1	6072541	T50_PL	0.00625929
MtrunA17Chr1	6072650	T50_C	0.001312941
MtrunA17Chr1	6073900	T50_C	0.001510475
MtrunA17Chr1	6077657	T50_C	0.004041115
MtrunA17Chr1	6080155	T50_C	0.006342554
MtrunA17Chr1	6080155	T50_PL	0.005944406
MtrunA17Chr1	6102420	T50_C	0.008100435
MtrunA17Chr1	6103858	T50_PL	0.004934096
MtrunA17Chr1	6104598	T50_PL	0.009565164
MtrunA17Chr1	6105381	T50_PL	0.009565164
MtrunA17Chr1	6106690	T50_PL	0.009565164
MtrunA17Chr1	6106705	T50_PL	0.009565164
MtrunA17Chr1	6111109	T50_C	0.00763149
MtrunA17Chr1	6116614	T50_H	0.009647363
MtrunA17Chr1	6116655	T50_PL	0.002131685
MtrunA17Chr1	6128302	T50_C	0.00835969
MtrunA17Chr1	6150857	T50_PL	0.000272468
MtrunA17Chr1	6152338	T50_PL	0.000272468
MtrunA17Chr1	6153860	T50_C	0.003763983
MtrunA17Chr1	6154865	T50_PL	0.000291304
MtrunA17Chr1	6155058	T50_PL	0.000487496
MtrunA17Chr1	6155061	T50_PL	0.006483316
MtrunA17Chr1	6155126	T50_PL	0.001593356
MtrunA17Chr1	6156581	T50_PL	0.002721978
MtrunA17Chr1	6156706	T50_PL	0.005386107
MtrunA17Chr1	6156779	T50_PL	0.004043716
MtrunA17Chr1	6156861	T50_PL	0.002367883
MtrunA17Chr1	6158139	T50_PL	0.004345081
MtrunA17Chr1	6161847	T50_PL	0.008651272
MtrunA17Chr1	6162714	T50_PL	0.00091794
MtrunA17Chr1	6166871	T50_PL	0.002008661
MtrunA17Chr1	6166871	T50_PL	0.002008661
MtrunA17Chr1	6167527	T50_PL	0.005626318
MtrunA17Chr1	6167547	T50_C	0.005237095
MtrunA17Chr1	6168186	T50_PL	0.005626318
MtrunA17Chr1	6174065	T50_PL	0.00091794
MtrunA17Chr1	6177486	T50_C	0.009432804
MtrunA17Chr1	6179984	T50_PL	0.00091794
MtrunA17Chr1	6183691	T50_PL	0.005626318
MtrunA17Chr1	6188205	T50_H	0.001630431
MtrunA17Chr1	6188205	T50_PL	0.000927906
MtrunA17Chr1	6188232	T50_H	0.000462348
MtrunA17Chr1	6188232	T50_PL	1.56E-05
MtrunA17Chr1	6188840	T50_PL	0.00091794
MtrunA17Chr1	6190143	T50_PL	0.00091794
MtrunA17Chr1	6190380	T50_PL	0.004272855
MtrunA17Chr1	6193338	T50_PL	0.001616395
MtrunA17Chr1	6195747	T50_PL	0.001611795
MtrunA17Chr1	6196485	T50_C	0.000459639
MtrunA17Chr1	6196486	T50_C	0.000459639
MtrunA17Chr1	6197420	T50_PL	0.005626318
MtrunA17Chr1	6199682	T50_PL	0.00091794
MtrunA17Chr1	6201233	T50_PL	0.00091794
MtrunA17Chr1	6201257	T50_PL	0.00091794
MtrunA17Chr1	6204963	T50_PL	0.00091794
MtrunA17Chr1	6206016	T50_PL	0.00091794
MtrunA17Chr1	6207761	T50_PL	0.00722572
MtrunA17Chr1	6209081	T50_PL	0.001312108
MtrunA17Chr1	6209953	T50_PL	0.00091794
MtrunA17Chr1	6211025	T50_PL	0.00091794
MtrunA17Chr1	6211166	T50_PL	0.00091794
MtrunA17Chr1	6211494	T50_PL	0.004345081
MtrunA17Chr1	6211751	T50_PL	0.005901848
MtrunA17Chr1	6211788	T50_C	0.003335527
MtrunA17Chr1	6220448	T50_PL	0.008457022
MtrunA17Chr1	6226926	T50_PL	0.004111992
MtrunA17Chr1	6227493	T50_H	0.005013135
MtrunA17Chr1	6227493	T50_PL	0.003838306
MtrunA17Chr1	6227762	T50_H	0.002505063
MtrunA17Chr1	6227762	T50_PL	0.002763164
MtrunA17Chr1	6227917	T50_PL	0.006347225
MtrunA17Chr1	6227934	T50_H	0.00916728
MtrunA17Chr1	6237184	T50_PL	0.006124851
MtrunA17Chr1	6239157	T50_PL	0.008434245
MtrunA17Chr1	6239157	T50_PL	0.008434245
MtrunA17Chr1	6255228	T50_H	0.007275428
MtrunA17Chr1	6256990	T50_C	0.003040181
MtrunA17Chr1	6257170	T50_PL	0.003624372
MtrunA17Chr1	6257248	T50_H	0.003468271
MtrunA17Chr1	6257528	T50_C	0.008663265
MtrunA17Chr1	6257528	T50_PL	0.007945619
MtrunA17Chr1	6257588	T50_C	0.008625135
MtrunA17Chr1	6257725	T50_H	0.00516957
MtrunA17Chr1	6257821	T50_C	0.002813703
MtrunA17Chr1	6257825	T50_C	0.006537889
MtrunA17Chr1	6258018	T50_C	0.005611282
MtrunA17Chr1	6258130	T50_H	0.004659148
MtrunA17Chr1	6262614	T50_H	0.002313309
MtrunA17Chr1	6271392	T50_PL	0.003484639
MtrunA17Chr1	6279186	T50_H	0.001343497
MtrunA17Chr1	6283412	T50_H	0.005580631
MtrunA17Chr1	6336019	T50_H	0.000924252
MtrunA17Chr1	6398010	T50_H	0.005872074
MtrunA17Chr1	6398010	T50_H	0.005872074
MtrunA17Chr1	6398010	T50_H	0.005872074
MtrunA17Chr1	6401619	T50_C	0.003910496
MtrunA17Chr1	6401619	T50_C	0.003910496
MtrunA17Chr1	6473977	T50_H	0.008713162
MtrunA17Chr1	6473977	T50_H	0.008713162
MtrunA17Chr1	6483650	T50_H	0.003551668
MtrunA17Chr1	6483650	T50_H	0.003551668
MtrunA17Chr1	6498270	T50_H	0.002218711
MtrunA17Chr1	6498270	T50_PL	0.008457132
MtrunA17Chr1	6502547	T50_C	0.008405773
MtrunA17Chr1	6503480	T50_C	0.008405773
MtrunA17Chr1	6507111	T50_PL	0.002979376
MtrunA17Chr1	6507165	T50_PL	0.009065047
MtrunA17Chr1	6507211	T50_H	0.001605075
MtrunA17Chr1	6507211	T50_PL	0.002137347
MtrunA17Chr1	6507212	T50_H	0.001605075
MtrunA17Chr1	6507212	T50_PL	0.002137347
MtrunA17Chr1	6592034	T50_C	0.00553234
MtrunA17Chr1	6592034	T50_C	0.00553234
MtrunA17Chr1	6594707	T50_H	0.000259935
MtrunA17Chr1	6615279	T50_C	0.009509192
MtrunA17Chr1	6617178	T50_H	0.00117359
MtrunA17Chr1	6618108	T50_PL	0.005734473
MtrunA17Chr1	6626591	T50_PL	0.004597474
MtrunA17Chr1	6626610	T50_PL	0.005306976
MtrunA17Chr1	6626651	T50_PL	0.004597474
MtrunA17Chr1	6626657	T50_PL	0.000964706
MtrunA17Chr1	6626787	T50_PL	0.004597474
MtrunA17Chr1	6629052	T50_PL	0.007622505
MtrunA17Chr1	6633623	T50_C	0.006455435
MtrunA17Chr1	6633623	T50_C	0.006455435
MtrunA17Chr1	6635867	T50_H	0.005045626
MtrunA17Chr1	6665025	T50_C	0.005935446
MtrunA17Chr1	6673268	T50_C	0.003856688
MtrunA17Chr1	6673389	T50_C	0.001273371
MtrunA17Chr1	6673425	T50_C	0.001273371
MtrunA17Chr1	6673491	T50_C	0.005742909
MtrunA17Chr1	6674877	T50_C	0.003119515
MtrunA17Chr1	6675004	T50_C	0.001186222
MtrunA17Chr1	6675312	T50_C	0.006336813
MtrunA17Chr1	6675655	T50_C	0.001336907
MtrunA17Chr1	6675908	T50_C	0.00128298
MtrunA17Chr1	6676804	T50_C	0.002417439
MtrunA17Chr1	6677039	T50_C	0.000824741
MtrunA17Chr1	6677683	T50_C	0.000369519
MtrunA17Chr1	6677752	T50_C	0.005089576
MtrunA17Chr1	6677786	T50_C	0.002276493
MtrunA17Chr1	6678182	T50_C	0.002378491
MtrunA17Chr1	6678779	T50_C	0.007844079
MtrunA17Chr1	6678779	T50_C	0.007844079
MtrunA17Chr1	6678945	T50_C	0.001708323
MtrunA17Chr1	6678945	T50_C	0.001708323
MtrunA17Chr1	6679800	T50_C	0.001705577
MtrunA17Chr1	6679800	T50_C	0.001705577
MtrunA17Chr1	6680718	T50_C	0.001367117
MtrunA17Chr1	6681068	T50_C	0.002931606
MtrunA17Chr1	6681550	T50_C	0.0029565
MtrunA17Chr1	6681606	T50_C	0.00105343
MtrunA17Chr1	6681914	T50_C	0.0006253
MtrunA17Chr1	6682448	T50_C	0.005787977
MtrunA17Chr1	6682595	T50_C	0.002495064
MtrunA17Chr1	6682627	T50_C	0.002319119
MtrunA17Chr1	6682657	T50_C	0.005714387
MtrunA17Chr1	6682673	T50_C	0.000937523
MtrunA17Chr1	6683574	T50_C	0.00761579
MtrunA17Chr1	6683876	T50_C	0.001706861
MtrunA17Chr1	6683964	T50_C	0.003100789
MtrunA17Chr1	6684033	T50_C	0.000467197
MtrunA17Chr1	6684036	T50_C	0.001974902
MtrunA17Chr1	6684454	T50_C	0.000751388
MtrunA17Chr1	6684499	T50_C	0.001516276
MtrunA17Chr1	6684573	T50_C	0.001680618
MtrunA17Chr1	6684575	T50_C	0.001680618
MtrunA17Chr1	6684673	T50_C	0.000997204
MtrunA17Chr1	6684761	T50_C	0.007060543
MtrunA17Chr1	6684840	T50_C	0.001499713
MtrunA17Chr1	6684968	T50_C	0.001516276
MtrunA17Chr1	6686214	T50_C	0.004164746
MtrunA17Chr1	6686217	T50_PL	0.000696842
MtrunA17Chr1	6688993	T50_C	0.000330393
MtrunA17Chr1	6689273	T50_C	0.00841218
MtrunA17Chr1	6690843	T50_C	0.005623165
MtrunA17Chr1	6690940	T50_C	0.005681836
MtrunA17Chr1	6698163	T50_C	0.003901011
MtrunA17Chr1	6699770	T50_C	0.009442851
MtrunA17Chr1	6701183	T50_H	0.000938608
MtrunA17Chr1	6708762	T50_C	0.001895165
MtrunA17Chr1	6708762	T50_C	0.001895165
MtrunA17Chr1	6708762	T50_C	0.001895165
MtrunA17Chr1	6709505	T50_C	0.006069201
MtrunA17Chr1	6709505	T50_C	0.006069201
MtrunA17Chr1	6712701	T50_C	0.001032747
MtrunA17Chr1	6715130	T50_C	0.009925633
MtrunA17Chr1	6715401	T50_C	0.003119515
MtrunA17Chr1	6721485	T50_C	0.001537051
MtrunA17Chr1	6722470	T50_C	0.001203342
MtrunA17Chr1	6723434	T50_C	0.001032747
MtrunA17Chr1	6726858	T50_C	0.004191441
MtrunA17Chr1	6728675	T50_C	0.007910098
MtrunA17Chr1	6730196	T50_C	0.000410159
MtrunA17Chr1	6731009	T50_C	0.000951284
MtrunA17Chr1	6731246	T50_C	0.000374315
MtrunA17Chr1	6731248	T50_C	0.000374315
MtrunA17Chr1	6731380	T50_C	0.000198042
MtrunA17Chr1	6732414	T50_C	0.001154952
MtrunA17Chr1	6733003	T50_C	0.000323817
MtrunA17Chr1	6733103	T50_C	0.000744843
MtrunA17Chr1	6733339	T50_C	0.003510126
MtrunA17Chr1	6734129	T50_C	0.005529946
MtrunA17Chr1	6734746	T50_PL	0.009449774
MtrunA17Chr1	6748092	T50_C	0.001633554
MtrunA17Chr1	6750768	T50_C	0.005262716
MtrunA17Chr1	6756077	T50_C	0.002097838
MtrunA17Chr1	6756077	T50_C	0.002097838
MtrunA17Chr1	6758374	T50_C	0.002563449
MtrunA17Chr1	6758451	T50_C	0.0013079
MtrunA17Chr1	6761393	T50_C	0.000410816
MtrunA17Chr1	6762104	T50_C	0.000201393
MtrunA17Chr1	6762122	T50_C	0.004830888
MtrunA17Chr1	6762128	T50_C	0.003681307
MtrunA17Chr1	6762311	T50_C	0.000843382
MtrunA17Chr1	6762456	T50_C	0.003742553
MtrunA17Chr1	6763966	T50_C	0.002376599
MtrunA17Chr1	6764364	T50_C	0.009867288
MtrunA17Chr1	6764613	T50_C	0.005956388
MtrunA17Chr1	6764903	T50_C	0.000832787
MtrunA17Chr1	6764948	T50_C	0.000946836
MtrunA17Chr1	6765861	T50_C	0.00151573
MtrunA17Chr1	6765868	T50_C	0.000589317
MtrunA17Chr1	6766448	T50_C	0.004861695
MtrunA17Chr1	6766475	T50_C	0.001239484
MtrunA17Chr1	6766579	T50_C	0.009356732
MtrunA17Chr1	6769746	T50_C	0.000886559
MtrunA17Chr1	6770149	T50_C	0.005869589
MtrunA17Chr1	6770469	T50_C	0.001321327
MtrunA17Chr1	6770557	T50_C	0.003119515
MtrunA17Chr1	6770698	T50_C	0.001101272
MtrunA17Chr1	6771107	T50_C	0.000510793
MtrunA17Chr1	6771472	T50_C	0.001289162
MtrunA17Chr1	6772500	T50_C	0.003119515
MtrunA17Chr1	6772510	T50_C	0.003611017
MtrunA17Chr1	6772658	T50_C	0.003611017
MtrunA17Chr1	6774072	T50_C	0.001084761
MtrunA17Chr1	6774075	T50_C	0.004430466
MtrunA17Chr1	6774399	T50_C	0.003119515
MtrunA17Chr1	6775280	T50_C	0.006905375
MtrunA17Chr1	6775347	T50_C	0.008206546
MtrunA17Chr1	6775488	T50_C	0.000284391
MtrunA17Chr1	6775962	T50_C	0.003092597
MtrunA17Chr1	6776514	T50_C	0.001296833
MtrunA17Chr1	6781960	T50_C	0.000644444
MtrunA17Chr1	6781960	T50_C	0.000644444
MtrunA17Chr1	6781960	T50_PL	0.009449774
MtrunA17Chr1	6781960	T50_PL	0.009449774
MtrunA17Chr1	6783557	T50_C	0.000785446
MtrunA17Chr1	6783557	T50_C	0.000785446
MtrunA17Chr1	6783775	T50_C	0.005835522
MtrunA17Chr1	6783775	T50_C	0.005835522
MtrunA17Chr1	6783775	T50_PL	0.009449774
MtrunA17Chr1	6783775	T50_PL	0.009449774
MtrunA17Chr1	6783887	T50_C	0.004525453
MtrunA17Chr1	6783887	T50_C	0.004525453
MtrunA17Chr1	6783887	T50_PL	0.009449774
MtrunA17Chr1	6783887	T50_PL	0.009449774
MtrunA17Chr1	6798186	T50_C	0.009864315
MtrunA17Chr1	6803287	T50_PL	0.009651554
MtrunA17Chr1	6811838	T50_PL	0.009449774
MtrunA17Chr1	6815386	T50_C	0.005835522
MtrunA17Chr1	6815386	T50_PL	0.009449774
[truncated: 169,445 more rows]
