# Supplementary material for: Genome-Wide Association Studies of Seed Performance Traits in Response to Heat Stress in Medicago truncatula Uncover MIEL1 as a Regulator of Seed Germination Plasticity
Source: Front Plant Sci. 2021 Jun 4;12:673072. doi: 10.3389/fpls.2021.673072 (PMC8213093; doi:10.3389/fpls.2021.673072)
Supplement: Supplementary file 1 [file Data_Sheet_1.zip › Supplementary Table S4.CSV]

CHR	POS	SNP	P
MtrunA17Chr1	23190	T80T20_H	0.001756227
MtrunA17Chr1	23216	T80T20_C	0.002502596
MtrunA17Chr1	23508	T80T20_C	0.008331847
MtrunA17Chr1	32989	T80T20_PL	0.007818459
MtrunA17Chr1	36944	T80T20_PL	0.007818459
MtrunA17Chr1	37850	T80T20_PL	0.007818459
MtrunA17Chr1	42764	T80T20_PL	0.007818459
MtrunA17Chr1	54021	T80T20_PL	0.003436575
MtrunA17Chr1	56799	T80T20_PL	0.003436575
MtrunA17Chr1	57678	T80T20_H	0.008489649
MtrunA17Chr1	57682	T80T20_H	0.005707882
MtrunA17Chr1	62772	T80T20_PL	0.007818459
MtrunA17Chr1	66504	T80T20_PL	0.007818459
MtrunA17Chr1	69016	T80T20_PL	0.007818459
MtrunA17Chr1	69016	T80T20_PL	0.007818459
MtrunA17Chr1	69016	T80T20_PL	0.007818459
MtrunA17Chr1	71298	T80T20_PL	0.007818459
MtrunA17Chr1	71298	T80T20_PL	0.007818459
MtrunA17Chr1	71298	T80T20_PL	0.007818459
MtrunA17Chr1	76278	T80T20_PL	0.007818459
MtrunA17Chr1	76278	T80T20_PL	0.007818459
MtrunA17Chr1	77112	T80T20_PL	0.007818459
MtrunA17Chr1	77112	T80T20_PL	0.007818459
MtrunA17Chr1	84624	T80T20_PL	0.007818459
MtrunA17Chr1	86597	T80T20_PL	0.007818459
MtrunA17Chr1	86597	T80T20_PL	0.007818459
MtrunA17Chr1	88936	T80T20_PL	0.007818459
MtrunA17Chr1	91047	T80T20_PL	0.009814277
MtrunA17Chr1	94428	T80T20_PL	0.003436575
MtrunA17Chr1	94490	T80T20_PL	0.007818459
MtrunA17Chr1	96563	T80T20_PL	0.003436575
MtrunA17Chr1	100666	T80T20_PL	0.009814277
MtrunA17Chr1	100705	T80T20_PL	0.009814277
MtrunA17Chr1	100720	T80T20_PL	0.007818459
MtrunA17Chr1	101869	T80T20_PL	0.009814277
MtrunA17Chr1	102582	T80T20_PL	0.009814277
MtrunA17Chr1	107297	T80T20_PL	0.002624366
MtrunA17Chr1	110700	T80T20_PL	0.009814277
MtrunA17Chr1	111287	T80T20_PL	0.007818459
MtrunA17Chr1	114091	T80T20_C	0.007135259
MtrunA17Chr1	114776	T80T20_PL	0.009814277
MtrunA17Chr1	123528	T80T20_PL	0.009814277
MtrunA17Chr1	125401	T80T20_C	0.002910591
MtrunA17Chr1	126171	T80T20_H	0.007346726
MtrunA17Chr1	130940	T80T20_PL	0.009814277
MtrunA17Chr1	139528	T80T20_PL	0.009814277
MtrunA17Chr1	155264	T80T20_PL	0.009814277
MtrunA17Chr1	155676	T80T20_PL	0.003436575
MtrunA17Chr1	160194	T80T20_PL	0.007818459
MtrunA17Chr1	163521	T80T20_C	0.00771903
MtrunA17Chr1	163532	T80T20_C	0.000546491
MtrunA17Chr1	163544	T80T20_C	0.002895413
MtrunA17Chr1	164413	T80T20_PL	0.007818459
MtrunA17Chr1	183420	T80T20_PL	0.009814277
MtrunA17Chr1	186022	T80T20_H	0.003251023
MtrunA17Chr1	188588	T80T20_PL	0.008995415
MtrunA17Chr1	188600	T80T20_H	0.006489049
MtrunA17Chr1	191333	T80T20_PL	0.009814277
MtrunA17Chr1	201787	T80T20_PL	0.003053396
MtrunA17Chr1	204445	T80T20_H	0.009180949
MtrunA17Chr1	204445	T80T20_PL	0.004905779
MtrunA17Chr1	206554	T80T20_PL	0.003053396
MtrunA17Chr1	207075	T80T20_PL	0.003053396
MtrunA17Chr1	218447	T80T20_H	0.009180949
MtrunA17Chr1	218447	T80T20_PL	0.004905779
MtrunA17Chr1	219322	T80T20_PL	0.006380163
MtrunA17Chr1	219505	T80T20_H	0.009180949
MtrunA17Chr1	219505	T80T20_PL	0.004905779
MtrunA17Chr1	220931	T80T20_PL	0.009814277
MtrunA17Chr1	221394	T80T20_PL	0.009814277
MtrunA17Chr1	227965	T80T20_PL	0.009814277
MtrunA17Chr1	228376	T80T20_H	0.002151864
MtrunA17Chr1	228376	T80T20_PL	0.001187199
MtrunA17Chr1	230565	T80T20_PL	0.009814277
MtrunA17Chr1	231665	T80T20_PL	0.009814277
MtrunA17Chr1	241629	T80T20_PL	0.009814277
MtrunA17Chr1	241629	T80T20_PL	0.009814277
MtrunA17Chr1	252466	T80T20_PL	0.007818459
MtrunA17Chr1	259350	T80T20_C	0.008894958
MtrunA17Chr1	280253	T80T20_H	0.008699632
MtrunA17Chr1	327060	T80T20_H	0.007781928
MtrunA17Chr1	327060	T80T20_PL	0.00667856
MtrunA17Chr1	327292	T80T20_PL	0.009186488
MtrunA17Chr1	327958	T80T20_C	0.005774271
MtrunA17Chr1	327958	T80T20_PL	0.003460504
MtrunA17Chr1	328282	T80T20_PL	0.004659007
MtrunA17Chr1	328365	T80T20_PL	0.004731359
MtrunA17Chr1	329818	T80T20_C	0.004887305
MtrunA17Chr1	329819	T80T20_C	0.004247233
MtrunA17Chr1	329835	T80T20_C	0.005621254
MtrunA17Chr1	334132	T80T20_PL	0.004659007
MtrunA17Chr1	334327	T80T20_PL	0.009186488
MtrunA17Chr1	338276	T80T20_PL	0.009186488
MtrunA17Chr1	345194	T80T20_PL	0.007063025
MtrunA17Chr1	346249	T80T20_PL	0.009186488
MtrunA17Chr1	346255	T80T20_PL	0.009186488
MtrunA17Chr1	402319	T80T20_PL	0.001472099
MtrunA17Chr1	402851	T80T20_PL	0.000928724
MtrunA17Chr1	403220	T80T20_PL	0.004771726
MtrunA17Chr1	403498	T80T20_PL	0.003059645
MtrunA17Chr1	403775	T80T20_PL	0.001201434
MtrunA17Chr1	403879	T80T20_PL	0.003816108
MtrunA17Chr1	404081	T80T20_PL	0.004144264
MtrunA17Chr1	404290	T80T20_PL	0.002453393
MtrunA17Chr1	404582	T80T20_PL	0.003816108
MtrunA17Chr1	404647	T80T20_PL	0.003621913
MtrunA17Chr1	405299	T80T20_PL	0.005073082
MtrunA17Chr1	405655	T80T20_PL	0.003059645
MtrunA17Chr1	405701	T80T20_PL	0.007746446
MtrunA17Chr1	406102	T80T20_PL	0.0074443
MtrunA17Chr1	406150	T80T20_PL	0.006770862
MtrunA17Chr1	406208	T80T20_PL	0.003564928
MtrunA17Chr1	406229	T80T20_PL	0.006136133
MtrunA17Chr1	407305	T80T20_PL	0.003059645
MtrunA17Chr1	407361	T80T20_PL	0.006136133
MtrunA17Chr1	407407	T80T20_PL	0.003028038
MtrunA17Chr1	407433	T80T20_PL	0.003028038
MtrunA17Chr1	407482	T80T20_PL	0.003816108
MtrunA17Chr1	408111	T80T20_PL	0.002822013
MtrunA17Chr1	409143	T80T20_PL	0.003816108
MtrunA17Chr1	409166	T80T20_PL	0.000928724
MtrunA17Chr1	410317	T80T20_PL	0.006352555
MtrunA17Chr1	410356	T80T20_H	0.007161861
MtrunA17Chr1	410356	T80T20_PL	0.006976134
MtrunA17Chr1	410957	T80T20_PL	0.00364633
MtrunA17Chr1	411950	T80T20_PL	0.000928724
MtrunA17Chr1	412982	T80T20_PL	0.003816108
MtrunA17Chr1	413060	T80T20_H	0.007161861
MtrunA17Chr1	413060	T80T20_PL	0.006976134
MtrunA17Chr1	413514	T80T20_H	0.006631771
MtrunA17Chr1	413514	T80T20_PL	0.000666197
MtrunA17Chr1	413786	T80T20_PL	0.003816108
MtrunA17Chr1	413970	T80T20_PL	0.006770862
MtrunA17Chr1	415120	T80T20_PL	0.000894124
MtrunA17Chr1	416860	T80T20_C	0.009649908
MtrunA17Chr1	416860	T80T20_PL	0.001201434
MtrunA17Chr1	418517	T80T20_PL	0.001966198
MtrunA17Chr1	419837	T80T20_PL	0.008442499
MtrunA17Chr1	419849	T80T20_PL	0.000928724
MtrunA17Chr1	419991	T80T20_PL	0.003059645
MtrunA17Chr1	420071	T80T20_C	0.005491118
MtrunA17Chr1	420071	T80T20_PL	0.003352762
MtrunA17Chr1	420239	T80T20_C	0.003437002
MtrunA17Chr1	420239	T80T20_PL	0.003059645
MtrunA17Chr1	420814	T80T20_PL	0.003816108
MtrunA17Chr1	420845	T80T20_PL	0.003816108
MtrunA17Chr1	421038	T80T20_PL	0.001742285
MtrunA17Chr1	421936	T80T20_PL	0.003211364
MtrunA17Chr1	422276	T80T20_PL	0.001201434
MtrunA17Chr1	422332	T80T20_PL	0.0043353
MtrunA17Chr1	422920	T80T20_PL	0.000894124
MtrunA17Chr1	422994	T80T20_PL	0.000928724
MtrunA17Chr1	424965	T80T20_PL	0.001201434
MtrunA17Chr1	425071	T80T20_PL	0.003938697
MtrunA17Chr1	425106	T80T20_PL	0.001966198
MtrunA17Chr1	425363	T80T20_PL	0.008207887
MtrunA17Chr1	425371	T80T20_PL	0.005694402
MtrunA17Chr1	428964	T80T20_PL	0.005543077
MtrunA17Chr1	429918	T80T20_PL	0.001004551
MtrunA17Chr1	430646	T80T20_PL	0.003059645
MtrunA17Chr1	430646	T80T20_PL	0.003059645
MtrunA17Chr1	430646	T80T20_PL	0.003059645
MtrunA17Chr1	431553	T80T20_H	0.007161861
MtrunA17Chr1	431553	T80T20_H	0.007161861
MtrunA17Chr1	431553	T80T20_H	0.007161861
MtrunA17Chr1	431553	T80T20_PL	0.006976134
MtrunA17Chr1	431553	T80T20_PL	0.006976134
MtrunA17Chr1	431553	T80T20_PL	0.006976134
MtrunA17Chr1	431701	T80T20_PL	0.001201434
MtrunA17Chr1	431701	T80T20_PL	0.001201434
MtrunA17Chr1	431809	T80T20_PL	0.006254425
MtrunA17Chr1	431809	T80T20_PL	0.006254425
MtrunA17Chr1	432112	T80T20_PL	0.000928724
MtrunA17Chr1	432112	T80T20_PL	0.000928724
MtrunA17Chr1	432174	T80T20_PL	0.006066109
MtrunA17Chr1	432174	T80T20_PL	0.006066109
MtrunA17Chr1	432271	T80T20_C	0.006049608
MtrunA17Chr1	432271	T80T20_C	0.006049608
MtrunA17Chr1	432271	T80T20_PL	0.003059645
MtrunA17Chr1	432271	T80T20_PL	0.003059645
MtrunA17Chr1	432353	T80T20_PL	0.000923298
MtrunA17Chr1	432353	T80T20_PL	0.000923298
MtrunA17Chr1	432363	T80T20_PL	0.000923298
MtrunA17Chr1	432363	T80T20_PL	0.000923298
MtrunA17Chr1	432365	T80T20_PL	0.000923298
MtrunA17Chr1	432365	T80T20_PL	0.000923298
MtrunA17Chr1	432719	T80T20_PL	0.001034231
MtrunA17Chr1	432749	T80T20_PL	0.001942935
MtrunA17Chr1	432758	T80T20_PL	0.001194659
MtrunA17Chr1	432861	T80T20_PL	0.000928724
MtrunA17Chr1	432948	T80T20_PL	0.005880125
MtrunA17Chr1	432951	T80T20_PL	0.000926655
MtrunA17Chr1	432956	T80T20_PL	0.000926655
MtrunA17Chr1	432971	T80T20_PL	0.001321824
MtrunA17Chr1	433059	T80T20_H	0.008894714
MtrunA17Chr1	433059	T80T20_PL	0.001182099
MtrunA17Chr1	433061	T80T20_H	0.008894714
MtrunA17Chr1	433061	T80T20_PL	0.001182099
MtrunA17Chr1	433071	T80T20_H	0.008894714
MtrunA17Chr1	433071	T80T20_PL	0.001182099
MtrunA17Chr1	433081	T80T20_PL	0.005122723
MtrunA17Chr1	433089	T80T20_H	0.008894714
MtrunA17Chr1	433089	T80T20_PL	0.001182099
MtrunA17Chr1	433098	T80T20_PL	0.002804747
MtrunA17Chr1	433121	T80T20_H	0.008894714
MtrunA17Chr1	433121	T80T20_PL	0.001182099
MtrunA17Chr1	433456	T80T20_PL	0.000923298
MtrunA17Chr1	433460	T80T20_PL	0.001248747
MtrunA17Chr1	433710	T80T20_PL	0.002362656
MtrunA17Chr1	433729	T80T20_PL	0.002362656
MtrunA17Chr1	433851	T80T20_PL	0.006756969
MtrunA17Chr1	433873	T80T20_PL	0.007881891
MtrunA17Chr1	433891	T80T20_PL	0.002431789
MtrunA17Chr1	433953	T80T20_PL	0.000646803
MtrunA17Chr1	434088	T80T20_PL	0.001201434
MtrunA17Chr1	434190	T80T20_PL	0.001201434
MtrunA17Chr1	434261	T80T20_PL	0.000928724
MtrunA17Chr1	434414	T80T20_PL	0.003927702
MtrunA17Chr1	434740	T80T20_PL	0.00044126
MtrunA17Chr1	434740	T80T20_PL	0.00044126
MtrunA17Chr1	434809	T80T20_PL	0.000968145
MtrunA17Chr1	434809	T80T20_PL	0.000968145
MtrunA17Chr1	434841	T80T20_PL	0.001071416
MtrunA17Chr1	434841	T80T20_PL	0.001071416
MtrunA17Chr1	435394	T80T20_PL	0.00174642
MtrunA17Chr1	435394	T80T20_PL	0.00174642
MtrunA17Chr1	435418	T80T20_PL	0.00134402
MtrunA17Chr1	435418	T80T20_PL	0.00134402
MtrunA17Chr1	436588	T80T20_PL	0.002707047
MtrunA17Chr1	436758	T80T20_PL	0.002257593
MtrunA17Chr1	437042	T80T20_PL	0.003621913
MtrunA17Chr1	437138	T80T20_PL	0.001201434
MtrunA17Chr1	437388	T80T20_PL	0.002428133
MtrunA17Chr1	437997	T80T20_PL	0.007392207
MtrunA17Chr1	438099	T80T20_PL	0.000752484
MtrunA17Chr1	438529	T80T20_PL	0.001697374
MtrunA17Chr1	438698	T80T20_PL	0.00590557
MtrunA17Chr1	438866	T80T20_PL	0.00166406
MtrunA17Chr1	439350	T80T20_PL	0.005458455
MtrunA17Chr1	439879	T80T20_PL	0.005410886
MtrunA17Chr1	440660	T80T20_PL	0.002431481
MtrunA17Chr1	468336	T80T20_C	0.003477266
MtrunA17Chr1	468564	T80T20_C	0.00517507
MtrunA17Chr1	469030	T80T20_PL	0.004922177
MtrunA17Chr1	469957	T80T20_H	0.008850416
MtrunA17Chr1	469957	T80T20_PL	0.00365785
MtrunA17Chr1	470286	T80T20_PL	0.007015821
MtrunA17Chr1	470357	T80T20_PL	0.004539219
MtrunA17Chr1	478516	T80T20_PL	0.005667086
MtrunA17Chr1	479861	T80T20_PL	0.005548203
MtrunA17Chr1	485205	T80T20_PL	0.008102382
MtrunA17Chr1	485205	T80T20_PL	0.008102382
MtrunA17Chr1	485207	T80T20_PL	0.006462165
MtrunA17Chr1	485207	T80T20_PL	0.006462165
MtrunA17Chr1	495035	T80T20_PL	0.007015821
MtrunA17Chr1	501505	T80T20_PL	0.006350716
MtrunA17Chr1	504449	T80T20_PL	0.007015821
MtrunA17Chr1	506074	T80T20_PL	0.005667086
MtrunA17Chr1	506075	T80T20_PL	0.008593912
MtrunA17Chr1	506397	T80T20_PL	0.008593912
MtrunA17Chr1	507001	T80T20_PL	0.008398225
MtrunA17Chr1	513725	T80T20_PL	0.007015821
MtrunA17Chr1	515127	T80T20_PL	0.00723393
MtrunA17Chr1	528759	T80T20_PL	0.007015821
MtrunA17Chr1	529518	T80T20_PL	0.006408505
MtrunA17Chr1	534835	T80T20_PL	0.009480151
MtrunA17Chr1	540135	T80T20_PL	0.003065155
MtrunA17Chr1	541993	T80T20_PL	0.009666915
MtrunA17Chr1	542364	T80T20_PL	0.005423907
MtrunA17Chr1	544622	T80T20_PL	0.005511956
MtrunA17Chr1	545660	T80T20_C	0.008449812
MtrunA17Chr1	545660	T80T20_PL	0.001439159
MtrunA17Chr1	545912	T80T20_C	0.008449812
MtrunA17Chr1	545912	T80T20_PL	0.001439159
MtrunA17Chr1	547160	T80T20_C	0.008449812
MtrunA17Chr1	547160	T80T20_PL	0.001439159
MtrunA17Chr1	548943	T80T20_PL	0.009404047
MtrunA17Chr1	548957	T80T20_C	0.009380202
MtrunA17Chr1	550262	T80T20_PL	0.008896703
MtrunA17Chr1	552352	T80T20_H	0.008563826
MtrunA17Chr1	552352	T80T20_PL	0.001477908
MtrunA17Chr1	553414	T80T20_H	0.006163076
MtrunA17Chr1	553414	T80T20_PL	0.008420427
MtrunA17Chr1	553429	T80T20_C	0.008892023
MtrunA17Chr1	553468	T80T20_H	0.004625201
MtrunA17Chr1	553468	T80T20_PL	0.002077737
MtrunA17Chr1	553510	T80T20_H	0.004132259
MtrunA17Chr1	553510	T80T20_PL	0.003900035
MtrunA17Chr1	553776	T80T20_H	0.004357168
MtrunA17Chr1	553776	T80T20_PL	0.007549286
MtrunA17Chr1	553799	T80T20_H	0.004357168
MtrunA17Chr1	553799	T80T20_PL	0.007549286
MtrunA17Chr1	562429	T80T20_H	0.004351241
MtrunA17Chr1	568367	T80T20_H	0.003023411
MtrunA17Chr1	568367	T80T20_H	0.003023411
MtrunA17Chr1	568367	T80T20_PL	0.003715781
MtrunA17Chr1	568367	T80T20_PL	0.003715781
MtrunA17Chr1	569878	T80T20_H	0.006845871
MtrunA17Chr1	570051	T80T20_C	0.008678926
MtrunA17Chr1	570122	T80T20_C	0.00569825
MtrunA17Chr1	570138	T80T20_PL	0.008896703
MtrunA17Chr1	570480	T80T20_PL	0.008896703
MtrunA17Chr1	570745	T80T20_H	0.003977169
MtrunA17Chr1	576945	T80T20_C	0.003779577
MtrunA17Chr1	577958	T80T20_PL	0.009451815
MtrunA17Chr1	578868	T80T20_C	0.005485923
MtrunA17Chr1	583294	T80T20_C	0.001995657
MtrunA17Chr1	584650	T80T20_PL	0.003050106
MtrunA17Chr1	584811	T80T20_PL	0.007399238
MtrunA17Chr1	586622	T80T20_PL	0.006209363
MtrunA17Chr1	588241	T80T20_H	0.00552665
MtrunA17Chr1	591817	T80T20_H	0.007535116
MtrunA17Chr1	591966	T80T20_H	0.00746836
MtrunA17Chr1	596143	T80T20_H	0.003002942
MtrunA17Chr1	596143	T80T20_PL	0.003259385
MtrunA17Chr1	596376	T80T20_PL	0.005130993
MtrunA17Chr1	598501	T80T20_H	0.00194388
MtrunA17Chr1	598501	T80T20_PL	0.001642774
MtrunA17Chr1	598889	T80T20_PL	0.004961769
MtrunA17Chr1	598996	T80T20_PL	0.005515943
MtrunA17Chr1	599011	T80T20_PL	0.005515943
MtrunA17Chr1	599014	T80T20_PL	0.005515943
MtrunA17Chr1	599022	T80T20_PL	0.00916022
MtrunA17Chr1	599031	T80T20_PL	0.005515943
MtrunA17Chr1	599263	T80T20_PL	0.009704247
MtrunA17Chr1	599263	T80T20_PL	0.009704247
MtrunA17Chr1	599658	T80T20_PL	0.006402173
MtrunA17Chr1	599658	T80T20_PL	0.006402173
MtrunA17Chr1	599680	T80T20_PL	0.006402173
MtrunA17Chr1	599680	T80T20_PL	0.006402173
MtrunA17Chr1	599777	T80T20_PL	0.006402173
MtrunA17Chr1	599777	T80T20_PL	0.006402173
MtrunA17Chr1	599787	T80T20_PL	0.003913691
MtrunA17Chr1	599787	T80T20_PL	0.003913691
MtrunA17Chr1	599842	T80T20_PL	0.005515943
MtrunA17Chr1	599842	T80T20_PL	0.005515943
MtrunA17Chr1	599868	T80T20_PL	0.005077477
MtrunA17Chr1	599868	T80T20_PL	0.005077477
MtrunA17Chr1	599891	T80T20_PL	0.005077477
MtrunA17Chr1	599891	T80T20_PL	0.005077477
MtrunA17Chr1	599892	T80T20_PL	0.004945278
MtrunA17Chr1	599892	T80T20_PL	0.004945278
MtrunA17Chr1	599974	T80T20_PL	0.003749295
MtrunA17Chr1	599974	T80T20_PL	0.003749295
MtrunA17Chr1	600140	T80T20_PL	0.005618824
MtrunA17Chr1	600140	T80T20_PL	0.005618824
MtrunA17Chr1	600155	T80T20_PL	0.00456354
MtrunA17Chr1	600155	T80T20_PL	0.00456354
MtrunA17Chr1	600185	T80T20_PL	0.005308091
MtrunA17Chr1	600185	T80T20_PL	0.005308091
MtrunA17Chr1	600347	T80T20_PL	0.005617122
MtrunA17Chr1	600347	T80T20_PL	0.005617122
MtrunA17Chr1	600427	T80T20_PL	0.005318401
MtrunA17Chr1	600427	T80T20_PL	0.005318401
MtrunA17Chr1	600918	T80T20_H	0.006005394
MtrunA17Chr1	600918	T80T20_H	0.006005394
MtrunA17Chr1	600918	T80T20_PL	0.001104078
MtrunA17Chr1	600918	T80T20_PL	0.001104078
MtrunA17Chr1	600926	T80T20_H	0.005639471
MtrunA17Chr1	600926	T80T20_H	0.005639471
MtrunA17Chr1	600926	T80T20_PL	0.001408754
MtrunA17Chr1	600926	T80T20_PL	0.001408754
MtrunA17Chr1	601021	T80T20_PL	0.005617122
MtrunA17Chr1	601021	T80T20_PL	0.005617122
MtrunA17Chr1	601033	T80T20_PL	0.005617122
MtrunA17Chr1	601033	T80T20_PL	0.005617122
MtrunA17Chr1	601110	T80T20_PL	0.005515943
MtrunA17Chr1	601110	T80T20_PL	0.005515943
MtrunA17Chr1	601163	T80T20_H	0.008735219
MtrunA17Chr1	601163	T80T20_H	0.008735219
MtrunA17Chr1	601163	T80T20_PL	0.001385361
MtrunA17Chr1	601163	T80T20_PL	0.001385361
MtrunA17Chr1	601340	T80T20_H	0.00693833
MtrunA17Chr1	601340	T80T20_H	0.00693833
MtrunA17Chr1	601340	T80T20_PL	0.001167403
MtrunA17Chr1	601340	T80T20_PL	0.001167403
MtrunA17Chr1	601344	T80T20_H	0.009657234
MtrunA17Chr1	601344	T80T20_H	0.009657234
MtrunA17Chr1	601344	T80T20_PL	0.00110238
MtrunA17Chr1	601344	T80T20_PL	0.00110238
MtrunA17Chr1	601609	T80T20_PL	0.005515943
MtrunA17Chr1	601609	T80T20_PL	0.005515943
MtrunA17Chr1	601783	T80T20_PL	0.006715393
MtrunA17Chr1	601810	T80T20_PL	0.005515943
MtrunA17Chr1	601886	T80T20_H	0.005639471
MtrunA17Chr1	601886	T80T20_PL	0.001408754
MtrunA17Chr1	601889	T80T20_H	0.009623448
MtrunA17Chr1	601889	T80T20_PL	0.009474932
MtrunA17Chr1	602265	T80T20_PL	0.006001112
MtrunA17Chr1	602279	T80T20_PL	0.006001112
MtrunA17Chr1	602680	T80T20_PL	0.006011834
MtrunA17Chr1	602714	T80T20_PL	0.008176426
MtrunA17Chr1	602754	T80T20_H	0.009623448
MtrunA17Chr1	602754	T80T20_PL	0.009474932
MtrunA17Chr1	602771	T80T20_H	0.009623448
MtrunA17Chr1	602771	T80T20_PL	0.009474932
MtrunA17Chr1	603033	T80T20_H	0.009206049
MtrunA17Chr1	603033	T80T20_PL	0.00127893
MtrunA17Chr1	603201	T80T20_H	0.008735219
MtrunA17Chr1	603201	T80T20_PL	0.001385361
MtrunA17Chr1	603346	T80T20_H	0.005940442
MtrunA17Chr1	603346	T80T20_PL	0.001284385
MtrunA17Chr1	603367	T80T20_H	0.005940442
MtrunA17Chr1	603367	T80T20_PL	0.001284385
MtrunA17Chr1	603372	T80T20_H	0.009206049
MtrunA17Chr1	603372	T80T20_PL	0.00127893
MtrunA17Chr1	603554	T80T20_H	0.008735219
MtrunA17Chr1	603554	T80T20_PL	0.001385361
MtrunA17Chr1	603641	T80T20_H	0.008943275
MtrunA17Chr1	603641	T80T20_PL	0.003634714
MtrunA17Chr1	603715	T80T20_H	0.008735219
MtrunA17Chr1	603715	T80T20_PL	0.001385361
MtrunA17Chr1	604148	T80T20_H	0.002202455
MtrunA17Chr1	604148	T80T20_PL	0.001005139
MtrunA17Chr1	604496	T80T20_PL	0.008358978
MtrunA17Chr1	604577	T80T20_PL	0.008358978
MtrunA17Chr1	605033	T80T20_H	0.002426158
MtrunA17Chr1	605033	T80T20_PL	0.002236749
MtrunA17Chr1	605774	T80T20_H	0.006604246
MtrunA17Chr1	605774	T80T20_PL	0.003341292
MtrunA17Chr1	605881	T80T20_H	0.003777117
MtrunA17Chr1	605881	T80T20_PL	0.003743463
MtrunA17Chr1	606164	T80T20_H	0.006372261
MtrunA17Chr1	606164	T80T20_PL	0.002833403
MtrunA17Chr1	606289	T80T20_H	0.009648635
MtrunA17Chr1	606289	T80T20_PL	0.004728047
MtrunA17Chr1	606941	T80T20_PL	0.009983195
MtrunA17Chr1	610735	T80T20_H	0.00588222
MtrunA17Chr1	610735	T80T20_PL	0.002158359
MtrunA17Chr1	614257	T80T20_PL	0.0018329
MtrunA17Chr1	614257	T80T20_PL	0.0018329
MtrunA17Chr1	614257	T80T20_PL	0.0018329
MtrunA17Chr1	614257	T80T20_PL	0.0018329
MtrunA17Chr1	614257	T80T20_PL	0.0018329
MtrunA17Chr1	614257	T80T20_PL	0.0018329
MtrunA17Chr1	614257	T80T20_PL	0.0018329
MtrunA17Chr1	614395	T80T20_PL	0.003397396
MtrunA17Chr1	614395	T80T20_PL	0.003397396
MtrunA17Chr1	614395	T80T20_PL	0.003397396
MtrunA17Chr1	614395	T80T20_PL	0.003397396
MtrunA17Chr1	614395	T80T20_PL	0.003397396
MtrunA17Chr1	614395	T80T20_PL	0.003397396
MtrunA17Chr1	614395	T80T20_PL	0.003397396
MtrunA17Chr1	614473	T80T20_PL	0.003444335
MtrunA17Chr1	614473	T80T20_PL	0.003444335
MtrunA17Chr1	614473	T80T20_PL	0.003444335
MtrunA17Chr1	614473	T80T20_PL	0.003444335
MtrunA17Chr1	614473	T80T20_PL	0.003444335
MtrunA17Chr1	614473	T80T20_PL	0.003444335
MtrunA17Chr1	614473	T80T20_PL	0.003444335
MtrunA17Chr1	614529	T80T20_PL	0.002622667
MtrunA17Chr1	614529	T80T20_PL	0.002622667
MtrunA17Chr1	614529	T80T20_PL	0.002622667
MtrunA17Chr1	614529	T80T20_PL	0.002622667
MtrunA17Chr1	614529	T80T20_PL	0.002622667
MtrunA17Chr1	614529	T80T20_PL	0.002622667
MtrunA17Chr1	615415	T80T20_PL	0.001877858
MtrunA17Chr1	616050	T80T20_PL	0.001980399
MtrunA17Chr1	616094	T80T20_PL	0.002790007
MtrunA17Chr1	616221	T80T20_PL	0.00415988
MtrunA17Chr1	616331	T80T20_PL	0.006586567
MtrunA17Chr1	616437	T80T20_PL	0.007263876
MtrunA17Chr1	616461	T80T20_PL	0.009082131
MtrunA17Chr1	616541	T80T20_PL	0.007031903
MtrunA17Chr1	616587	T80T20_PL	0.004016094
MtrunA17Chr1	616595	T80T20_PL	0.004016094
MtrunA17Chr1	616652	T80T20_PL	0.004942913
MtrunA17Chr1	616861	T80T20_PL	0.002207655
MtrunA17Chr1	616875	T80T20_PL	0.003279235
MtrunA17Chr1	617304	T80T20_PL	0.002406085
MtrunA17Chr1	617568	T80T20_PL	0.003268126
MtrunA17Chr1	617787	T80T20_PL	0.003790312
MtrunA17Chr1	619820	T80T20_PL	0.006559205
MtrunA17Chr1	629867	T80T20_PL	0.004829234
MtrunA17Chr1	632385	T80T20_PL	0.008691883
MtrunA17Chr1	644301	T80T20_C	0.007494534
MtrunA17Chr1	644301	T80T20_C	0.007494534
MtrunA17Chr1	645363	T80T20_H	0.006813608
MtrunA17Chr1	646652	T80T20_H	0.000287396
MtrunA17Chr1	646652	T80T20_PL	0.004453228
MtrunA17Chr1	647036	T80T20_H	0.000287396
MtrunA17Chr1	647036	T80T20_PL	0.004453228
MtrunA17Chr1	647074	T80T20_H	0.000130896
MtrunA17Chr1	647074	T80T20_PL	0.001594989
MtrunA17Chr1	649313	T80T20_PL	0.004829234
MtrunA17Chr1	651248	T80T20_PL	0.004829234
MtrunA17Chr1	660183	T80T20_PL	0.004000894
MtrunA17Chr1	662062	T80T20_PL	0.006345092
MtrunA17Chr1	664295	T80T20_PL	0.004459556
MtrunA17Chr1	666628	T80T20_H	0.006043691
MtrunA17Chr1	666628	T80T20_PL	0.008409481
MtrunA17Chr1	667321	T80T20_PL	0.006467618
MtrunA17Chr1	667331	T80T20_PL	0.006467618
MtrunA17Chr1	668220	T80T20_PL	0.00755751
MtrunA17Chr1	669101	T80T20_H	0.003021287
MtrunA17Chr1	669101	T80T20_PL	0.004670588
MtrunA17Chr1	670200	T80T20_PL	0.006467618
MtrunA17Chr1	672399	T80T20_PL	0.007015608
MtrunA17Chr1	672940	T80T20_C	0.00183995
MtrunA17Chr1	674088	T80T20_PL	0.004459556
MtrunA17Chr1	677662	T80T20_H	0.003021287
MtrunA17Chr1	677662	T80T20_PL	0.004670588
MtrunA17Chr1	678913	T80T20_PL	0.004459556
MtrunA17Chr1	681354	T80T20_H	0.003021287
MtrunA17Chr1	681354	T80T20_PL	0.004670588
MtrunA17Chr1	682308	T80T20_PL	0.006936464
MtrunA17Chr1	682500	T80T20_H	0.003021287
MtrunA17Chr1	682500	T80T20_PL	0.004670588
MtrunA17Chr1	682728	T80T20_PL	0.004459556
MtrunA17Chr1	682841	T80T20_PL	0.004459556
MtrunA17Chr1	690495	T80T20_PL	0.004389866
MtrunA17Chr1	700872	T80T20_H	0.007246477
MtrunA17Chr1	712732	T80T20_H	0.008393761
MtrunA17Chr1	712732	T80T20_PL	0.002944406
MtrunA17Chr1	714630	T80T20_PL	0.005618735
MtrunA17Chr1	719073	T80T20_PL	0.000763766
MtrunA17Chr1	719731	T80T20_PL	0.009814277
MtrunA17Chr1	731631	T80T20_PL	0.009814277
MtrunA17Chr1	732148	T80T20_PL	0.009814277
MtrunA17Chr1	760954	T80T20_PL	0.004057782
MtrunA17Chr1	760969	T80T20_PL	0.004459556
MtrunA17Chr1	761826	T80T20_PL	0.004459556
MtrunA17Chr1	764620	T80T20_PL	0.00714628
MtrunA17Chr1	764689	T80T20_PL	0.00714628
MtrunA17Chr1	764865	T80T20_C	0.006675635
MtrunA17Chr1	773173	T80T20_PL	0.009586291
MtrunA17Chr1	775018	T80T20_PL	0.009939635
MtrunA17Chr1	776018	T80T20_PL	0.00714628
MtrunA17Chr1	777656	T80T20_H	0.003540366
MtrunA17Chr1	777656	T80T20_PL	0.009774581
MtrunA17Chr1	779349	T80T20_PL	0.007339203
MtrunA17Chr1	782955	T80T20_PL	0.000763766
MtrunA17Chr1	792802	T80T20_PL	0.00901566
MtrunA17Chr1	795598	T80T20_PL	0.00714628
MtrunA17Chr1	799127	T80T20_PL	0.004095968
MtrunA17Chr1	800919	T80T20_PL	0.009396328
MtrunA17Chr1	803991	T80T20_H	0.003284138
MtrunA17Chr1	803991	T80T20_PL	0.001080646
MtrunA17Chr1	813476	T80T20_PL	0.009814277
MtrunA17Chr1	813783	T80T20_PL	0.009814277
MtrunA17Chr1	816311	T80T20_C	0.009831847
MtrunA17Chr1	869706	T80T20_PL	0.006914584
MtrunA17Chr1	869739	T80T20_H	0.008709334
MtrunA17Chr1	869739	T80T20_PL	0.000997526
MtrunA17Chr1	869913	T80T20_PL	0.001232814
MtrunA17Chr1	869950	T80T20_PL	0.00328172
MtrunA17Chr1	869972	T80T20_PL	0.000355742
MtrunA17Chr1	870002	T80T20_PL	0.002453419
MtrunA17Chr1	880179	T80T20_H	0.008709334
MtrunA17Chr1	880179	T80T20_PL	0.000997526
MtrunA17Chr1	885133	T80T20_PL	0.00536213
MtrunA17Chr1	893159	T80T20_H	0.003598386
MtrunA17Chr1	893159	T80T20_PL	0.009930796
MtrunA17Chr1	893557	T80T20_PL	0.004876994
MtrunA17Chr1	895618	T80T20_PL	0.000607631
MtrunA17Chr1	898461	T80T20_PL	0.00079799
MtrunA17Chr1	899151	T80T20_C	0.006675635
MtrunA17Chr1	907285	T80T20_PL	0.00079799
MtrunA17Chr1	911197	T80T20_PL	0.00079799
MtrunA17Chr1	911564	T80T20_PL	0.00079799
MtrunA17Chr1	912876	T80T20_PL	0.00079799
MtrunA17Chr1	915287	T80T20_PL	0.00079799
MtrunA17Chr1	915288	T80T20_PL	0.009075006
MtrunA17Chr1	919141	T80T20_PL	0.009064759
MtrunA17Chr1	926537	T80T20_PL	0.009368618
MtrunA17Chr1	926659	T80T20_PL	0.00079799
MtrunA17Chr1	928484	T80T20_C	0.003239016
MtrunA17Chr1	930765	T80T20_H	0.008709334
MtrunA17Chr1	930765	T80T20_PL	0.000997526
MtrunA17Chr1	932117	T80T20_PL	0.001443848
MtrunA17Chr1	933946	T80T20_PL	0.00079799
MtrunA17Chr1	935680	T80T20_C	0.006239751
MtrunA17Chr1	935680	T80T20_PL	0.00075021
MtrunA17Chr1	936300	T80T20_PL	0.00079799
MtrunA17Chr1	937453	T80T20_PL	0.002034548
MtrunA17Chr1	937507	T80T20_PL	0.00079799
MtrunA17Chr1	938178	T80T20_PL	0.00079799
MtrunA17Chr1	947191	T80T20_H	0.003518346
MtrunA17Chr1	947191	T80T20_PL	0.007283255
MtrunA17Chr1	948353	T80T20_PL	0.009257129
MtrunA17Chr1	954393	T80T20_PL	0.00079799
MtrunA17Chr1	955548	T80T20_H	0.008709334
MtrunA17Chr1	955548	T80T20_PL	0.000997526
MtrunA17Chr1	957271	T80T20_C	0.00571961
MtrunA17Chr1	957276	T80T20_C	0.002647308
MtrunA17Chr1	957278	T80T20_C	0.007522191
MtrunA17Chr1	964388	T80T20_PL	0.005511591
MtrunA17Chr1	964536	T80T20_C	0.009470124
MtrunA17Chr1	966461	T80T20_C	0.005798458
MtrunA17Chr1	966803	T80T20_C	0.005826415
MtrunA17Chr1	966845	T80T20_H	0.008709334
MtrunA17Chr1	966845	T80T20_PL	0.000997526
MtrunA17Chr1	967377	T80T20_H	0.008709334
MtrunA17Chr1	967377	T80T20_PL	0.000997526
MtrunA17Chr1	976184	T80T20_PL	0.009257129
MtrunA17Chr1	976519	T80T20_PL	0.009257129
MtrunA17Chr1	983519	T80T20_PL	0.009257129
MtrunA17Chr1	986075	T80T20_C	0.005552186
MtrunA17Chr1	986985	T80T20_PL	0.009257129
MtrunA17Chr1	987342	T80T20_PL	0.009257129
MtrunA17Chr1	987426	T80T20_PL	0.009257129
MtrunA17Chr1	988458	T80T20_PL	0.009257129
MtrunA17Chr1	988495	T80T20_PL	0.009257129
MtrunA17Chr1	989566	T80T20_PL	0.009257129
MtrunA17Chr1	990805	T80T20_C	0.0046804
MtrunA17Chr1	992688	T80T20_H	0.007268777
MtrunA17Chr1	993941	T80T20_PL	0.009257129
MtrunA17Chr1	997335	T80T20_C	0.001450797
MtrunA17Chr1	998762	T80T20_PL	0.009257129
MtrunA17Chr1	1000402	T80T20_H	0.006018934
MtrunA17Chr1	1007927	T80T20_C	0.007192314
MtrunA17Chr1	1008635	T80T20_C	0.00998967
MtrunA17Chr1	1008686	T80T20_H	0.008709334
MtrunA17Chr1	1008686	T80T20_PL	0.000997526
MtrunA17Chr1	1028908	T80T20_H	0.008709334
MtrunA17Chr1	1028908	T80T20_PL	0.000997526
MtrunA17Chr1	1031086	T80T20_PL	0.009257129
MtrunA17Chr1	1033710	T80T20_C	0.004154984
MtrunA17Chr1	1040445	T80T20_H	0.009805825
MtrunA17Chr1	1040445	T80T20_PL	0.006889893
MtrunA17Chr1	1043349	T80T20_C	0.004731335
MtrunA17Chr1	1060946	T80T20_C	0.007988718
MtrunA17Chr1	1110691	T80T20_C	0.0093434
MtrunA17Chr1	1111282	T80T20_H	0.008628148
MtrunA17Chr1	1116828	T80T20_C	0.0093434
MtrunA17Chr1	1149286	T80T20_C	0.004912287
MtrunA17Chr1	1149681	T80T20_C	0.007478852
MtrunA17Chr1	1160350	T80T20_PL	0.009814277
MtrunA17Chr1	1160350	T80T20_PL	0.009814277
MtrunA17Chr1	1172828	T80T20_C	0.006180945
MtrunA17Chr1	1190780	T80T20_PL	0.00167871
MtrunA17Chr1	1192688	T80T20_PL	0.003436575
MtrunA17Chr1	1193527	T80T20_PL	0.003436575
MtrunA17Chr1	1205262	T80T20_C	0.004307322
MtrunA17Chr1	1215400	T80T20_H	0.005950666
MtrunA17Chr1	1221413	T80T20_PL	0.008809201
MtrunA17Chr1	1222331	T80T20_PL	0.007143305
MtrunA17Chr1	1223220	T80T20_PL	0.007143305
MtrunA17Chr1	1232406	T80T20_C	0.005105779
MtrunA17Chr1	1232406	T80T20_C	0.005105779
MtrunA17Chr1	1233377	T80T20_C	0.005105779
MtrunA17Chr1	1233377	T80T20_C	0.005105779
MtrunA17Chr1	1233377	T80T20_C	0.005105779
MtrunA17Chr1	1237677	T80T20_PL	0.007394392
MtrunA17Chr1	1250908	T80T20_PL	0.0052757
MtrunA17Chr1	1263845	T80T20_H	0.009976905
MtrunA17Chr1	1263845	T80T20_H	0.009976905
MtrunA17Chr1	1264114	T80T20_H	0.006108668
MtrunA17Chr1	1264371	T80T20_C	0.0087084
MtrunA17Chr1	1273302	T80T20_PL	0.007441387
MtrunA17Chr1	1273318	T80T20_PL	0.00578847
MtrunA17Chr1	1275454	T80T20_PL	0.00315206
MtrunA17Chr1	1275683	T80T20_PL	0.00315206
MtrunA17Chr1	1275705	T80T20_PL	0.00315206
MtrunA17Chr1	1275935	T80T20_PL	0.002929581
MtrunA17Chr1	1279722	T80T20_PL	0.009635318
MtrunA17Chr1	1279934	T80T20_PL	0.009838948
MtrunA17Chr1	1290949	T80T20_C	0.000432671
MtrunA17Chr1	1301116	T80T20_C	0.008978294
MtrunA17Chr1	1338854	T80T20_C	0.000112289
MtrunA17Chr1	1347493	T80T20_C	0.007595505
MtrunA17Chr1	1348076	T80T20_H	0.002988601
MtrunA17Chr1	1362110	T80T20_PL	0.009814277
MtrunA17Chr1	1368014	T80T20_PL	0.00768223
MtrunA17Chr1	1371301	T80T20_C	0.0005246
MtrunA17Chr1	1371874	T80T20_PL	0.007476193
MtrunA17Chr1	1373520	T80T20_PL	0.00768223
MtrunA17Chr1	1376280	T80T20_H	0.001279651
MtrunA17Chr1	1376280	T80T20_H	0.001279651
MtrunA17Chr1	1376280	T80T20_H	0.001279651
MtrunA17Chr1	1376280	T80T20_H	0.001279651
MtrunA17Chr1	1376280	T80T20_H	0.001279651
MtrunA17Chr1	1377368	T80T20_C	0.001974131
MtrunA17Chr1	1377368	T80T20_C	0.001974131
MtrunA17Chr1	1377368	T80T20_C	0.001974131
MtrunA17Chr1	1377368	T80T20_C	0.001974131
MtrunA17Chr1	1377368	T80T20_C	0.001974131
MtrunA17Chr1	1379631	T80T20_C	0.005746984
MtrunA17Chr1	1379646	T80T20_C	0.005746984
MtrunA17Chr1	1379796	T80T20_C	0.007192138
MtrunA17Chr1	1380523	T80T20_C	0.003634511
MtrunA17Chr1	1380878	T80T20_C	0.003496341
MtrunA17Chr1	1386542	T80T20_C	0.003967316
MtrunA17Chr1	1386788	T80T20_C	0.005789262
MtrunA17Chr1	1389139	T80T20_PL	0.009999544
MtrunA17Chr1	1389190	T80T20_PL	0.009999544
MtrunA17Chr1	1390746	T80T20_PL	0.009999544
MtrunA17Chr1	1391392	T80T20_H	0.003728721
MtrunA17Chr1	1392298	T80T20_H	0.003761371
MtrunA17Chr1	1392298	T80T20_PL	0.005594042
MtrunA17Chr1	1392305	T80T20_H	0.003761371
MtrunA17Chr1	1392305	T80T20_PL	0.005594042
MtrunA17Chr1	1396112	T80T20_C	0.005650893
MtrunA17Chr1	1396458	T80T20_C	0.001408684
MtrunA17Chr1	1398683	T80T20_H	0.001328261
MtrunA17Chr1	1398683	T80T20_PL	0.002668079
MtrunA17Chr1	1398745	T80T20_PL	0.006899684
MtrunA17Chr1	1399440	T80T20_PL	0.005153906
MtrunA17Chr1	1399525	T80T20_C	0.009788083
MtrunA17Chr1	1407640	T80T20_C	0.001000672
MtrunA17Chr1	1414392	T80T20_H	0.003891972
MtrunA17Chr1	1414392	T80T20_PL	0.008471419
MtrunA17Chr1	1414766	T80T20_C	0.000213343
MtrunA17Chr1	1414787	T80T20_H	0.007227133
MtrunA17Chr1	1417930	T80T20_C	0.006627713
MtrunA17Chr1	1418065	T80T20_C	0.005069232
MtrunA17Chr1	1418067	T80T20_C	0.003451656
MtrunA17Chr1	1419454	T80T20_C	0.00337992
MtrunA17Chr1	1419970	T80T20_C	0.006924555
MtrunA17Chr1	1420118	T80T20_C	0.008318639
MtrunA17Chr1	1420211	T80T20_C	0.007923527
MtrunA17Chr1	1421450	T80T20_C	0.005843586
MtrunA17Chr1	1421545	T80T20_C	0.009420364
MtrunA17Chr1	1421636	T80T20_C	0.005775323
MtrunA17Chr1	1421677	T80T20_C	0.005417306
MtrunA17Chr1	1421889	T80T20_C	0.009571118
MtrunA17Chr1	1423225	T80T20_C	0.001632502
MtrunA17Chr1	1425342	T80T20_H	0.002025761
MtrunA17Chr1	1425342	T80T20_PL	0.003713816
MtrunA17Chr1	1437063	T80T20_H	0.007194012
MtrunA17Chr1	1439298	T80T20_H	0.002320977
MtrunA17Chr1	1444812	T80T20_C	0.004118679
MtrunA17Chr1	1448432	T80T20_C	0.00292384
MtrunA17Chr1	1455361	T80T20_C	0.00221296
MtrunA17Chr1	1461194	T80T20_C	0.006066328
MtrunA17Chr1	1467272	T80T20_C	0.002914083
MtrunA17Chr1	1470537	T80T20_C	0.002752861
MtrunA17Chr1	1473312	T80T20_C	0.009956002
MtrunA17Chr1	1487366	T80T20_C	0.001842509
MtrunA17Chr1	1488594	T80T20_C	0.009601353
MtrunA17Chr1	1488719	T80T20_PL	0.008882278
MtrunA17Chr1	1509702	T80T20_C	0.00843971
MtrunA17Chr1	1512100	T80T20_C	0.00072883
MtrunA17Chr1	1516472	T80T20_C	0.004229255
MtrunA17Chr1	1525504	T80T20_C	0.007639448
MtrunA17Chr1	1525504	T80T20_C	0.007639448
MtrunA17Chr1	1526833	T80T20_C	0.007639448
MtrunA17Chr1	1526833	T80T20_C	0.007639448
MtrunA17Chr1	1526934	T80T20_C	0.007639448
MtrunA17Chr1	1526934	T80T20_C	0.007639448
MtrunA17Chr1	1532167	T80T20_C	0.005715088
MtrunA17Chr1	1535832	T80T20_H	0.003640575
MtrunA17Chr1	1539043	T80T20_C	0.003337051
MtrunA17Chr1	1539240	T80T20_C	0.000282907
MtrunA17Chr1	1539274	T80T20_C	0.006194178
MtrunA17Chr1	1539325	T80T20_C	0.000925811
MtrunA17Chr1	1539404	T80T20_C	0.001042752
MtrunA17Chr1	1539482	T80T20_C	0.001427344
MtrunA17Chr1	1539556	T80T20_C	0.002173257
MtrunA17Chr1	1539781	T80T20_C	0.002293456
MtrunA17Chr1	1539846	T80T20_C	0.003466463
MtrunA17Chr1	1539931	T80T20_C	0.000259511
MtrunA17Chr1	1540072	T80T20_C	0.004894091
MtrunA17Chr1	1540085	T80T20_H	0.003432638
MtrunA17Chr1	1540085	T80T20_PL	0.007023165
MtrunA17Chr1	1541217	T80T20_C	0.002248889
MtrunA17Chr1	1541322	T80T20_C	0.000880202
MtrunA17Chr1	1541525	T80T20_C	0.000264045
MtrunA17Chr1	1542945	T80T20_C	0.001400865
MtrunA17Chr1	1543545	T80T20_C	0.001042752
MtrunA17Chr1	1543889	T80T20_C	0.003367151
MtrunA17Chr1	1543976	T80T20_C	0.001042752
MtrunA17Chr1	1543976	T80T20_C	0.001042752
MtrunA17Chr1	1544073	T80T20_C	0.001042752
MtrunA17Chr1	1544073	T80T20_C	0.001042752
MtrunA17Chr1	1545914	T80T20_C	0.001042752
MtrunA17Chr1	1546527	T80T20_C	0.001719638
MtrunA17Chr1	1550621	T80T20_C	0.000754652
MtrunA17Chr1	1550772	T80T20_C	0.008930903
MtrunA17Chr1	1551047	T80T20_C	0.005745765
MtrunA17Chr1	1551192	T80T20_C	0.004087048
MtrunA17Chr1	1552723	T80T20_C	0.00977607
MtrunA17Chr1	1554267	T80T20_C	0.009391431
MtrunA17Chr1	1554312	T80T20_C	0.005870478
MtrunA17Chr1	1554339	T80T20_C	0.00271204
MtrunA17Chr1	1554341	T80T20_C	0.00271204
MtrunA17Chr1	1554376	T80T20_C	0.00977607
MtrunA17Chr1	1554397	T80T20_C	0.001970705
MtrunA17Chr1	1554407	T80T20_C	0.001970705
MtrunA17Chr1	1554441	T80T20_C	0.001970705
MtrunA17Chr1	1555158	T80T20_C	0.005745765
MtrunA17Chr1	1555206	T80T20_C	0.003757517
MtrunA17Chr1	1555228	T80T20_C	0.004292856
MtrunA17Chr1	1555301	T80T20_C	0.009694947
MtrunA17Chr1	1555306	T80T20_C	0.003927725
MtrunA17Chr1	1555504	T80T20_C	0.005243192
MtrunA17Chr1	1555826	T80T20_C	0.001525792
MtrunA17Chr1	1556094	T80T20_C	0.001027314
MtrunA17Chr1	1556232	T80T20_C	0.000698111
MtrunA17Chr1	1556264	T80T20_C	0.001023568
MtrunA17Chr1	1556265	T80T20_C	0.001602582
MtrunA17Chr1	1556614	T80T20_C	0.000755152
MtrunA17Chr1	1556623	T80T20_C	0.000371284
MtrunA17Chr1	1556624	T80T20_C	0.000371433
MtrunA17Chr1	1556641	T80T20_C	0.009821565
MtrunA17Chr1	1556650	T80T20_C	0.002486344
MtrunA17Chr1	1558931	T80T20_C	0.008570129
MtrunA17Chr1	1559270	T80T20_C	0.004396662
MtrunA17Chr1	1559359	T80T20_C	0.004288412
MtrunA17Chr1	1559453	T80T20_C	0.00390367
MtrunA17Chr1	1559472	T80T20_C	0.008930903
MtrunA17Chr1	1559517	T80T20_C	0.003740129
MtrunA17Chr1	1559532	T80T20_C	0.001023568
MtrunA17Chr1	1559684	T80T20_C	0.009068334
MtrunA17Chr1	1559848	T80T20_C	0.004852156
MtrunA17Chr1	1560133	T80T20_C	0.007062152
MtrunA17Chr1	1560311	T80T20_C	0.001931041
MtrunA17Chr1	1560383	T80T20_C	0.003500198
MtrunA17Chr1	1560423	T80T20_C	0.000979441
MtrunA17Chr1	1560608	T80T20_C	0.00397981
MtrunA17Chr1	1560656	T80T20_C	0.001746796
MtrunA17Chr1	1560668	T80T20_C	0.002523611
MtrunA17Chr1	1560828	T80T20_C	0.003526198
MtrunA17Chr1	1561029	T80T20_C	0.007045285
MtrunA17Chr1	1561036	T80T20_C	0.005325852
MtrunA17Chr1	1561899	T80T20_C	0.007325614
MtrunA17Chr1	1563278	T80T20_C	0.00639987
MtrunA17Chr1	1563817	T80T20_C	0.00379377
MtrunA17Chr1	1586664	T80T20_C	0.00639987
MtrunA17Chr1	1587952	T80T20_C	0.005731959
MtrunA17Chr1	1588609	T80T20_C	0.00639987
MtrunA17Chr1	1589171	T80T20_C	0.004794253
MtrunA17Chr1	1591464	T80T20_C	0.00639987
MtrunA17Chr1	1619072	T80T20_C	0.009532761
MtrunA17Chr1	1619095	T80T20_C	0.009532761
MtrunA17Chr1	1622626	T80T20_PL	0.007818459
MtrunA17Chr1	1628742	T80T20_C	0.008814196
MtrunA17Chr1	1629524	T80T20_PL	0.001668347
MtrunA17Chr1	1635482	T80T20_C	0.002517203
MtrunA17Chr1	1635482	T80T20_C	0.002517203
MtrunA17Chr1	1636202	T80T20_C	0.00264111
MtrunA17Chr1	1636210	T80T20_C	0.009789756
MtrunA17Chr1	1636210	T80T20_H	0.007751192
MtrunA17Chr1	1636210	T80T20_PL	0.000432868
MtrunA17Chr1	1637177	T80T20_PL	0.001633716
MtrunA17Chr1	1637454	T80T20_C	0.006836831
MtrunA17Chr1	1637454	T80T20_PL	0.000416103
MtrunA17Chr1	1637504	T80T20_C	0.004205518
MtrunA17Chr1	1637643	T80T20_PL	0.002282501
MtrunA17Chr1	1637690	T80T20_PL	0.000416103
MtrunA17Chr1	1637780	T80T20_PL	0.005699788
MtrunA17Chr1	1638279	T80T20_PL	0.00470851
MtrunA17Chr1	1638549	T80T20_PL	0.002282501
MtrunA17Chr1	1638797	T80T20_PL	0.002282501
MtrunA17Chr1	1638996	T80T20_C	0.004174976
MtrunA17Chr1	1639351	T80T20_PL	0.005973448
MtrunA17Chr1	1642740	T80T20_H	0.007397875
MtrunA17Chr1	1642740	T80T20_PL	0.001589559
MtrunA17Chr1	1642754	T80T20_H	0.005298949
MtrunA17Chr1	1642754	T80T20_PL	0.002191043
MtrunA17Chr1	1644160	T80T20_H	0.009756481
MtrunA17Chr1	1644160	T80T20_PL	0.005034544
MtrunA17Chr1	1644521	T80T20_H	0.008948437
MtrunA17Chr1	1644521	T80T20_PL	0.000982465
MtrunA17Chr1	1644878	T80T20_C	0.005509254
MtrunA17Chr1	1645204	T80T20_H	0.003128889
MtrunA17Chr1	1645204	T80T20_PL	0.001789735
MtrunA17Chr1	1645581	T80T20_PL	0.004492384
MtrunA17Chr1	1645881	T80T20_H	0.005298949
MtrunA17Chr1	1645881	T80T20_PL	0.002191043
MtrunA17Chr1	1645904	T80T20_H	0.005298949
MtrunA17Chr1	1645904	T80T20_PL	0.002191043
MtrunA17Chr1	1645954	T80T20_H	0.005298949
MtrunA17Chr1	1645954	T80T20_PL	0.002191043
MtrunA17Chr1	1646211	T80T20_H	0.005298949
MtrunA17Chr1	1646211	T80T20_PL	0.002191043
MtrunA17Chr1	1646289	T80T20_PL	0.004668445
MtrunA17Chr1	1650239	T80T20_H	0.005298949
MtrunA17Chr1	1650239	T80T20_PL	0.002191043
MtrunA17Chr1	1650295	T80T20_PL	0.004163896
MtrunA17Chr1	1651726	T80T20_H	0.00735347
MtrunA17Chr1	1651726	T80T20_PL	0.004105082
MtrunA17Chr1	1653601	T80T20_H	0.005298949
MtrunA17Chr1	1653601	T80T20_PL	0.002191043
MtrunA17Chr1	1654598	T80T20_H	0.009003712
MtrunA17Chr1	1654598	T80T20_PL	0.002899825
MtrunA17Chr1	1659440	T80T20_C	0.008656544
MtrunA17Chr1	1659558	T80T20_C	0.000644314
MtrunA17Chr1	1659605	T80T20_C	0.008656544
MtrunA17Chr1	1659690	T80T20_C	0.001005376
MtrunA17Chr1	1663067	T80T20_C	0.001723626
MtrunA17Chr1	1671295	T80T20_C	0.002483426
MtrunA17Chr1	1672351	T80T20_C	0.002680198
MtrunA17Chr1	1672351	T80T20_PL	0.001776056
MtrunA17Chr1	1672506	T80T20_C	0.001843904
MtrunA17Chr1	1672526	T80T20_C	0.001843904
MtrunA17Chr1	1673246	T80T20_C	0.00154669
MtrunA17Chr1	1673246	T80T20_PL	0.001684066
MtrunA17Chr1	1673358	T80T20_C	0.008983723
MtrunA17Chr1	1673918	T80T20_C	0.00223764
MtrunA17Chr1	1673918	T80T20_PL	0.002728176
MtrunA17Chr1	1675245	T80T20_C	0.006980887
MtrunA17Chr1	1675671	T80T20_C	0.006240304
MtrunA17Chr1	1676425	T80T20_C	0.004611878
MtrunA17Chr1	1676425	T80T20_PL	0.004095264
MtrunA17Chr1	1677534	T80T20_C	0.006002996
MtrunA17Chr1	1677541	T80T20_C	0.006002996
MtrunA17Chr1	1679578	T80T20_C	0.008656544
MtrunA17Chr1	1679812	T80T20_C	0.008656544
MtrunA17Chr1	1679912	T80T20_C	0.006219387
MtrunA17Chr1	1680084	T80T20_C	0.005320083
MtrunA17Chr1	1680084	T80T20_PL	0.002668475
MtrunA17Chr1	1680427	T80T20_C	0.008656544
MtrunA17Chr1	1681594	T80T20_C	0.005320083
MtrunA17Chr1	1681594	T80T20_PL	0.002668475
MtrunA17Chr1	1681734	T80T20_C	0.004286201
MtrunA17Chr1	1681844	T80T20_C	0.008983723
MtrunA17Chr1	1682791	T80T20_PL	0.00768223
MtrunA17Chr1	1683845	T80T20_C	0.008656544
MtrunA17Chr1	1685958	T80T20_PL	0.00768223
MtrunA17Chr1	1688153	T80T20_C	0.002714569
MtrunA17Chr1	1688194	T80T20_C	0.001735875
MtrunA17Chr1	1688382	T80T20_C	0.000146806
MtrunA17Chr1	1688406	T80T20_C	0.001646978
MtrunA17Chr1	1688492	T80T20_C	0.000401785
MtrunA17Chr1	1688604	T80T20_C	0.000306889
MtrunA17Chr1	1688627	T80T20_C	0.000637249
MtrunA17Chr1	1689545	T80T20_C	0.001678307
MtrunA17Chr1	1690142	T80T20_C	0.00346936
MtrunA17Chr1	1690460	T80T20_C	0.000282545
MtrunA17Chr1	1690864	T80T20_C	0.006591046
MtrunA17Chr1	1691051	T80T20_C	0.004331155
MtrunA17Chr1	1691373	T80T20_C	0.005235469
MtrunA17Chr1	1692453	T80T20_C	0.001767996
MtrunA17Chr1	1692676	T80T20_C	0.00178669
MtrunA17Chr1	1692793	T80T20_C	0.008656544
MtrunA17Chr1	1693767	T80T20_C	0.006348648
MtrunA17Chr1	1693923	T80T20_C	0.002205296
MtrunA17Chr1	1694748	T80T20_C	0.003926659
MtrunA17Chr1	1696167	T80T20_C	0.001984211
MtrunA17Chr1	1696229	T80T20_C	0.001331798
MtrunA17Chr1	1696367	T80T20_C	0.003532387
MtrunA17Chr1	1696394	T80T20_C	0.000918024
MtrunA17Chr1	1697189	T80T20_C	0.000831855
MtrunA17Chr1	1697290	T80T20_H	0.006976831
MtrunA17Chr1	1697290	T80T20_PL	0.001368979
MtrunA17Chr1	1697348	T80T20_H	0.005590504
MtrunA17Chr1	1697366	T80T20_C	0.00048068
MtrunA17Chr1	1702888	T80T20_C	0.001856892
MtrunA17Chr1	1702893	T80T20_C	0.001856892
MtrunA17Chr1	1702923	T80T20_C	0.008355352
MtrunA17Chr1	1702976	T80T20_C	0.001856892
MtrunA17Chr1	1703576	T80T20_C	0.008656544
MtrunA17Chr1	1704599	T80T20_C	0.008656544
MtrunA17Chr1	1710536	T80T20_C	0.003926659
MtrunA17Chr1	1712686	T80T20_C	0.003926659
MtrunA17Chr1	1716129	T80T20_C	0.00051113
MtrunA17Chr1	1718280	T80T20_PL	0.005958819
MtrunA17Chr1	1720382	T80T20_C	0.000216116
MtrunA17Chr1	1720436	T80T20_C	0.000401881
MtrunA17Chr1	1720637	T80T20_C	7.86E-05
MtrunA17Chr1	1724545	T80T20_C	7.48E-05
MtrunA17Chr1	1731128	T80T20_C	0.000401881
MtrunA17Chr1	1732995	T80T20_H	0.006690125
MtrunA17Chr1	1737456	T80T20_C	0.001888559
MtrunA17Chr1	1737463	T80T20_C	0.00114152
MtrunA17Chr1	1737491	T80T20_C	0.00097039
MtrunA17Chr1	1737612	T80T20_H	0.005728298
MtrunA17Chr1	1744156	T80T20_H	0.005728298
MtrunA17Chr1	1746668	T80T20_H	0.005728298
MtrunA17Chr1	1747297	T80T20_H	0.005728298
MtrunA17Chr1	1749164	T80T20_H	0.009413845
MtrunA17Chr1	1749164	T80T20_H	0.009413845
MtrunA17Chr1	1755755	T80T20_C	0.006908361
MtrunA17Chr1	1756140	T80T20_H	0.008217902
MtrunA17Chr1	1756743	T80T20_C	0.006908361
MtrunA17Chr1	1757173	T80T20_H	0.004506
MtrunA17Chr1	1758564	T80T20_H	0.004506
MtrunA17Chr1	1763585	T80T20_C	0.006908361
MtrunA17Chr1	1763585	T80T20_C	0.006908361
MtrunA17Chr1	1767809	T80T20_C	0.00302901
MtrunA17Chr1	1770350	T80T20_C	0.001561635
MtrunA17Chr1	1771337	T80T20_PL	0.00768223
MtrunA17Chr1	1772212	T80T20_C	0.002870189
MtrunA17Chr1	1772763	T80T20_C	0.009374401
MtrunA17Chr1	1773091	T80T20_C	0.006196751
MtrunA17Chr1	1773103	T80T20_C	0.000279841
MtrunA17Chr1	1773309	T80T20_H	0.008911647
MtrunA17Chr1	1773349	T80T20_C	0.000561992
MtrunA17Chr1	1773349	T80T20_PL	0.00175189
MtrunA17Chr1	1773426	T80T20_C	0.005704829
MtrunA17Chr1	1774172	T80T20_C	0.006667752
MtrunA17Chr1	1774175	T80T20_C	0.006667752
MtrunA17Chr1	1774243	T80T20_C	0.000342039
MtrunA17Chr1	1775437	T80T20_C	0.001656152
MtrunA17Chr1	1776138	T80T20_C	0.000655738
MtrunA17Chr1	1776790	T80T20_C	0.003257884
MtrunA17Chr1	1777323	T80T20_C	0.007135341
MtrunA17Chr1	1777323	T80T20_C	0.007135341
MtrunA17Chr1	1781788	T80T20_C	0.007463914
MtrunA17Chr1	1785190	T80T20_H	0.002959379
MtrunA17Chr1	1785190	T80T20_H	0.002959379
MtrunA17Chr1	1785672	T80T20_H	0.007253086
MtrunA17Chr1	1785672	T80T20_H	0.007253086
MtrunA17Chr1	1786697	T80T20_H	0.00863302
MtrunA17Chr1	1787515	T80T20_H	0.00456557
MtrunA17Chr1	1787575	T80T20_H	0.00863302
MtrunA17Chr1	1787739	T80T20_H	0.008569399
MtrunA17Chr1	1791648	T80T20_C	0.004516769
MtrunA17Chr1	1792204	T80T20_C	0.004516769
MtrunA17Chr1	1792322	T80T20_PL	0.004323319
MtrunA17Chr1	1793521	T80T20_H	0.003940654
MtrunA17Chr1	1793521	T80T20_PL	0.009379381
MtrunA17Chr1	1794797	T80T20_C	0.009720241
MtrunA17Chr1	1796576	T80T20_C	0.000963925
MtrunA17Chr1	1798933	T80T20_C	0.005768709
MtrunA17Chr1	1803757	T80T20_C	0.001238166
MtrunA17Chr1	1805671	T80T20_C	0.004133529
MtrunA17Chr1	1812120	T80T20_C	0.000753875
MtrunA17Chr1	1812223	T80T20_C	0.002589393
MtrunA17Chr1	1812739	T80T20_C	0.002377207
MtrunA17Chr1	1817101	T80T20_C	0.007042262
MtrunA17Chr1	1818437	T80T20_C	0.004806379
MtrunA17Chr1	1820810	T80T20_C	0.007321592
MtrunA17Chr1	1820810	T80T20_C	0.007321592
MtrunA17Chr1	1820810	T80T20_PL	0.004138898
MtrunA17Chr1	1820810	T80T20_PL	0.004138898
MtrunA17Chr1	1822102	T80T20_PL	0.007118247
MtrunA17Chr1	1822276	T80T20_C	0.006540018
MtrunA17Chr1	1823668	T80T20_C	0.007895003
MtrunA17Chr1	1824079	T80T20_PL	0.000769131
MtrunA17Chr1	1824103	T80T20_PL	0.009814277
MtrunA17Chr1	1824692	T80T20_PL	0.003023696
MtrunA17Chr1	1833362	T80T20_C	0.004890875
MtrunA17Chr1	1834628	T80T20_C	0.002716365
MtrunA17Chr1	1835061	T80T20_PL	0.003255609
MtrunA17Chr1	1835480	T80T20_C	0.008794577
MtrunA17Chr1	1835480	T80T20_C	0.008794577
MtrunA17Chr1	1835480	T80T20_PL	0.005826864
MtrunA17Chr1	1835480	T80T20_PL	0.005826864
MtrunA17Chr1	1836187	T80T20_H	0.004849875
MtrunA17Chr1	1836187	T80T20_PL	0.00163374
MtrunA17Chr1	1836400	T80T20_C	0.005837661
MtrunA17Chr1	1836529	T80T20_C	0.005837661
MtrunA17Chr1	1836757	T80T20_PL	0.008641207
MtrunA17Chr1	1843926	T80T20_C	0.002128064
MtrunA17Chr1	1847002	T80T20_C	0.000760235
MtrunA17Chr1	1847002	T80T20_PL	0.002192406
MtrunA17Chr1	1847426	T80T20_C	0.001377165
MtrunA17Chr1	1847426	T80T20_PL	0.004943421
MtrunA17Chr1	1847463	T80T20_C	0.009276214
MtrunA17Chr1	1848073	T80T20_C	0.004120186
MtrunA17Chr1	1848073	T80T20_PL	0.001696688
MtrunA17Chr1	1849832	T80T20_C	0.003660397
MtrunA17Chr1	1854630	T80T20_C	0.007809099
MtrunA17Chr1	1865007	T80T20_C	0.008591266
MtrunA17Chr1	1865007	T80T20_C	0.008591266
MtrunA17Chr1	1906371	T80T20_H	0.002464176
MtrunA17Chr1	1906380	T80T20_H	0.00840499
MtrunA17Chr1	1906384	T80T20_C	0.0022491
MtrunA17Chr1	1906384	T80T20_H	0.006116693
MtrunA17Chr1	1907202	T80T20_C	0.006938604
MtrunA17Chr1	1917206	T80T20_H	0.005457546
MtrunA17Chr1	1917206	T80T20_PL	0.004410138
MtrunA17Chr1	1929466	T80T20_H	0.004716461
MtrunA17Chr1	1929466	T80T20_PL	0.003987529
MtrunA17Chr1	1948858	T80T20_H	0.009955573
MtrunA17Chr1	1977225	T80T20_H	0.001979642
MtrunA17Chr1	1977225	T80T20_PL	0.009467275
MtrunA17Chr1	1983796	T80T20_PL	0.007818459
MtrunA17Chr1	1985116	T80T20_H	0.004532642
MtrunA17Chr1	1985116	T80T20_PL	0.003630323
MtrunA17Chr1	1985235	T80T20_PL	0.007818459
MtrunA17Chr1	1987297	T80T20_PL	0.008520423
MtrunA17Chr1	1994288	T80T20_C	0.003576558
MtrunA17Chr1	1996263	T80T20_C	0.003576558
MtrunA17Chr1	1996901	T80T20_C	0.003576558
MtrunA17Chr1	1999945	T80T20_C	0.00883245
MtrunA17Chr1	1999960	T80T20_C	0.002857672
MtrunA17Chr1	2004862	T80T20_C	0.009847494
MtrunA17Chr1	2006858	T80T20_PL	0.002055251
MtrunA17Chr1	2007002	T80T20_PL	0.007250766
MtrunA17Chr1	2009496	T80T20_C	0.001710219
MtrunA17Chr1	2009505	T80T20_C	0.004763381
MtrunA17Chr1	2012677	T80T20_PL	0.004519216
MtrunA17Chr1	2017824	T80T20_C	0.001964477
MtrunA17Chr1	2034007	T80T20_PL	0.004519216
MtrunA17Chr1	2037719	T80T20_C	0.000499611
MtrunA17Chr1	2038946	T80T20_C	0.001613737
MtrunA17Chr1	2038950	T80T20_C	0.001613737
MtrunA17Chr1	2039446	T80T20_PL	0.005768981
MtrunA17Chr1	2039447	T80T20_PL	0.005768981
MtrunA17Chr1	2041929	T80T20_C	0.00550432
MtrunA17Chr1	2045118	T80T20_C	0.002055681
MtrunA17Chr1	2046056	T80T20_C	0.002491697
MtrunA17Chr1	2046138	T80T20_C	0.002055681
MtrunA17Chr1	2046170	T80T20_C	0.002055681
MtrunA17Chr1	2046840	T80T20_C	0.003840248
MtrunA17Chr1	2046846	T80T20_C	0.009949045
MtrunA17Chr1	2046877	T80T20_C	0.002055681
MtrunA17Chr1	2048666	T80T20_PL	0.004519216
MtrunA17Chr1	2050062	T80T20_C	0.002055681
MtrunA17Chr1	2050138	T80T20_C	0.002055681
MtrunA17Chr1	2051147	T80T20_C	0.003635682
MtrunA17Chr1	2052756	T80T20_C	0.002055681
MtrunA17Chr1	2054358	T80T20_C	0.002055681
MtrunA17Chr1	2054361	T80T20_C	0.002055681
MtrunA17Chr1	2054363	T80T20_C	0.002055681
MtrunA17Chr1	2054364	T80T20_C	0.002055681
MtrunA17Chr1	2054373	T80T20_C	0.002055681
MtrunA17Chr1	2054412	T80T20_C	0.004515841
MtrunA17Chr1	2054413	T80T20_C	0.004515841
MtrunA17Chr1	2054414	T80T20_C	0.004515841
MtrunA17Chr1	2054424	T80T20_C	0.004515841
MtrunA17Chr1	2054425	T80T20_C	0.004515841
MtrunA17Chr1	2054453	T80T20_C	0.004515841
MtrunA17Chr1	2054462	T80T20_C	0.004515841
MtrunA17Chr1	2054464	T80T20_C	0.004515841
MtrunA17Chr1	2054465	T80T20_C	0.004515841
MtrunA17Chr1	2054471	T80T20_C	0.004515841
MtrunA17Chr1	2054474	T80T20_C	0.004515841
MtrunA17Chr1	2055137	T80T20_C	0.003702542
MtrunA17Chr1	2057573	T80T20_PL	0.007377361
MtrunA17Chr1	2066907	T80T20_C	0.003715262
MtrunA17Chr1	2078677	T80T20_C	0.003452791
MtrunA17Chr1	2106745	T80T20_C	0.007341955
MtrunA17Chr1	2114738	T80T20_H	0.009333881
MtrunA17Chr1	2115994	T80T20_H	0.007668198
MtrunA17Chr1	2116810	T80T20_PL	0.007421001
MtrunA17Chr1	2119685	T80T20_PL	0.008645463
MtrunA17Chr1	2119891	T80T20_H	0.002118941
MtrunA17Chr1	2119891	T80T20_PL	0.00073774
MtrunA17Chr1	2121205	T80T20_PL	0.003286343
MtrunA17Chr1	2121263	T80T20_H	0.003392845
MtrunA17Chr1	2121263	T80T20_PL	0.003927069
MtrunA17Chr1	2123167	T80T20_PL	0.009700803
MtrunA17Chr1	2124379	T80T20_H	0.003341966
MtrunA17Chr1	2124379	T80T20_PL	0.001538341
MtrunA17Chr1	2125214	T80T20_H	0.008709536
MtrunA17Chr1	2125214	T80T20_PL	0.006566393
MtrunA17Chr1	2128692	T80T20_PL	0.006405167
MtrunA17Chr1	2135942	T80T20_C	0.000484398
MtrunA17Chr1	2140883	T80T20_C	0.003178346
MtrunA17Chr1	2140899	T80T20_C	0.003822173
MtrunA17Chr1	2140946	T80T20_C	0.004515236
MtrunA17Chr1	2147535	T80T20_C	0.005357493
MtrunA17Chr1	2156015	T80T20_C	0.007501342
MtrunA17Chr1	2156496	T80T20_C	0.007501342
MtrunA17Chr1	2159751	T80T20_C	0.005855104
MtrunA17Chr1	2183441	T80T20_PL	0.008121388
MtrunA17Chr1	2192955	T80T20_PL	0.008121388
MtrunA17Chr1	2271532	T80T20_C	0.006596708
MtrunA17Chr1	2289928	T80T20_H	0.009970861
MtrunA17Chr1	2289928	T80T20_PL	0.00470015
MtrunA17Chr1	2291211	T80T20_C	0.00724226
MtrunA17Chr1	2305891	T80T20_PL	0.007642616
MtrunA17Chr1	2305938	T80T20_PL	0.007642616
MtrunA17Chr1	2306660	T80T20_H	0.008515402
MtrunA17Chr1	2306660	T80T20_PL	0.008540585
MtrunA17Chr1	2307568	T80T20_PL	0.007442124
MtrunA17Chr1	2308211	T80T20_H	0.002242358
MtrunA17Chr1	2310778	T80T20_H	0.00632337
MtrunA17Chr1	2312461	T80T20_H	0.002219222
MtrunA17Chr1	2312461	T80T20_PL	0.004968021
MtrunA17Chr1	2314947	T80T20_H	0.002219222
MtrunA17Chr1	2314947	T80T20_H	0.002219222
MtrunA17Chr1	2314947	T80T20_PL	0.004968021
MtrunA17Chr1	2314947	T80T20_PL	0.004968021
MtrunA17Chr1	2318657	T80T20_H	0.00113569
MtrunA17Chr1	2318657	T80T20_PL	0.005698819
MtrunA17Chr1	2319376	T80T20_H	0.000265808
MtrunA17Chr1	2319376	T80T20_PL	0.005605905
MtrunA17Chr1	2319433	T80T20_H	0.001133365
MtrunA17Chr1	2319486	T80T20_H	0.001133365
MtrunA17Chr1	2320122	T80T20_H	0.001133365
MtrunA17Chr1	2320194	T80T20_H	0.001133365
MtrunA17Chr1	2320219	T80T20_H	0.000821835
MtrunA17Chr1	2320262	T80T20_H	0.000821835
MtrunA17Chr1	2320275	T80T20_H	0.000170701
MtrunA17Chr1	2320275	T80T20_PL	0.008540865
MtrunA17Chr1	2320283	T80T20_H	0.001133365
MtrunA17Chr1	2320335	T80T20_H	0.001133365
MtrunA17Chr1	2320374	T80T20_H	0.001553261
MtrunA17Chr1	2320374	T80T20_PL	0.003505682
MtrunA17Chr1	2320444	T80T20_H	0.002593048
MtrunA17Chr1	2320464	T80T20_H	0.002593048
MtrunA17Chr1	2320558	T80T20_H	0.002113438
MtrunA17Chr1	2320558	T80T20_PL	0.003481534
MtrunA17Chr1	2321394	T80T20_H	0.009395091
MtrunA17Chr1	2321556	T80T20_H	0.001544812
MtrunA17Chr1	2321556	T80T20_PL	0.004520668
MtrunA17Chr1	2321559	T80T20_H	0.001544812
MtrunA17Chr1	2321559	T80T20_PL	0.004520668
MtrunA17Chr1	2321575	T80T20_H	0.001544812
MtrunA17Chr1	2321575	T80T20_PL	0.004520668
MtrunA17Chr1	2321768	T80T20_H	0.004065518
MtrunA17Chr1	2321768	T80T20_PL	0.000967767
MtrunA17Chr1	2324720	T80T20_H	6.21E-05
MtrunA17Chr1	2324720	T80T20_PL	0.000111458
MtrunA17Chr1	2325353	T80T20_H	0.002113438
MtrunA17Chr1	2325353	T80T20_PL	0.003481534
MtrunA17Chr1	2325370	T80T20_H	0.002113438
MtrunA17Chr1	2325370	T80T20_PL	0.003481534
MtrunA17Chr1	2325380	T80T20_H	0.002113438
MtrunA17Chr1	2325380	T80T20_PL	0.003481534
MtrunA17Chr1	2325421	T80T20_H	0.001544812
MtrunA17Chr1	2325421	T80T20_PL	0.004520668
MtrunA17Chr1	2325422	T80T20_H	0.001544812
MtrunA17Chr1	2325422	T80T20_PL	0.004520668
MtrunA17Chr1	2326336	T80T20_H	0.002113438
MtrunA17Chr1	2326336	T80T20_PL	0.003481534
MtrunA17Chr1	2337953	T80T20_C	0.006596708
MtrunA17Chr1	2372165	T80T20_C	0.002674215
MtrunA17Chr1	2372182	T80T20_C	0.000884018
MtrunA17Chr1	2372191	T80T20_C	0.007789562
MtrunA17Chr1	2379846	T80T20_H	0.005149604
MtrunA17Chr1	2380508	T80T20_H	0.009962259
MtrunA17Chr1	2380508	T80T20_PL	0.005769656
MtrunA17Chr1	2382551	T80T20_C	0.003514052
MtrunA17Chr1	2383480	T80T20_C	0.009855003
MtrunA17Chr1	2385199	T80T20_C	0.00608909
MtrunA17Chr1	2407698	T80T20_H	0.008952941
MtrunA17Chr1	2428907	T80T20_H	0.00675725
MtrunA17Chr1	2429050	T80T20_H	0.002888114
MtrunA17Chr1	2429050	T80T20_PL	0.000392511
MtrunA17Chr1	2429060	T80T20_H	0.005390041
MtrunA17Chr1	2429060	T80T20_PL	0.002993902
MtrunA17Chr1	2429150	T80T20_H	0.003652541
MtrunA17Chr1	2430932	T80T20_H	0.00545108
MtrunA17Chr1	2442332	T80T20_H	0.000931695
MtrunA17Chr1	2442332	T80T20_PL	0.003844896
MtrunA17Chr1	2456678	T80T20_C	0.009912999
MtrunA17Chr1	2483764	T80T20_PL	0.009814277
MtrunA17Chr1	2498439	T80T20_H	0.006384337
MtrunA17Chr1	2498439	T80T20_PL	0.004043098
MtrunA17Chr1	2506761	T80T20_PL	0.003610857
MtrunA17Chr1	2506761	T80T20_PL	0.003610857
MtrunA17Chr1	2551212	T80T20_H	0.009063925
MtrunA17Chr1	2572751	T80T20_C	0.008776479
MtrunA17Chr1	2577893	T80T20_PL	0.004300908
MtrunA17Chr1	2583840	T80T20_PL	0.001522234
MtrunA17Chr1	2588572	T80T20_PL	0.008987542
MtrunA17Chr1	2608140	T80T20_PL	0.006655724
MtrunA17Chr1	2608221	T80T20_PL	0.007281671
MtrunA17Chr1	2608288	T80T20_PL	0.007281671
MtrunA17Chr1	2608312	T80T20_PL	0.007281671
MtrunA17Chr1	2608368	T80T20_PL	0.007281671
MtrunA17Chr1	2608382	T80T20_PL	0.007955842
MtrunA17Chr1	2608387	T80T20_PL	0.007955842
MtrunA17Chr1	2608408	T80T20_PL	0.007955842
MtrunA17Chr1	2608646	T80T20_PL	0.008440385
MtrunA17Chr1	2608715	T80T20_PL	0.007281671
MtrunA17Chr1	2608731	T80T20_PL	0.007281671
MtrunA17Chr1	2608735	T80T20_PL	0.007281671
MtrunA17Chr1	2608787	T80T20_PL	0.00777218
MtrunA17Chr1	2608836	T80T20_PL	0.007281671
MtrunA17Chr1	2609036	T80T20_PL	0.009801435
MtrunA17Chr1	2609360	T80T20_PL	0.007281671
MtrunA17Chr1	2609525	T80T20_PL	0.005293809
MtrunA17Chr1	2609602	T80T20_PL	0.007281671
MtrunA17Chr1	2609967	T80T20_PL	0.00777218
MtrunA17Chr1	2609995	T80T20_H	0.007835603
MtrunA17Chr1	2609995	T80T20_PL	0.002738811
MtrunA17Chr1	2610103	T80T20_PL	0.007281671
MtrunA17Chr1	2610122	T80T20_PL	0.007281671
MtrunA17Chr1	2610341	T80T20_PL	0.007281671
MtrunA17Chr1	2610534	T80T20_PL	0.007281671
MtrunA17Chr1	2610543	T80T20_PL	0.007281671
MtrunA17Chr1	2610547	T80T20_PL	0.007281671
MtrunA17Chr1	2610576	T80T20_PL	0.006665937
MtrunA17Chr1	2610584	T80T20_PL	0.006665937
MtrunA17Chr1	2610591	T80T20_PL	0.007281671
MtrunA17Chr1	2611052	T80T20_PL	0.007281671
MtrunA17Chr1	2611173	T80T20_PL	0.007281671
MtrunA17Chr1	2611201	T80T20_PL	0.007281671
MtrunA17Chr1	2611257	T80T20_PL	0.007281671
MtrunA17Chr1	2611534	T80T20_PL	0.007153286
MtrunA17Chr1	2611635	T80T20_PL	0.007153286
MtrunA17Chr1	2611810	T80T20_PL	0.009769101
MtrunA17Chr1	2611822	T80T20_PL	0.009769101
MtrunA17Chr1	2612567	T80T20_PL	0.007153286
MtrunA17Chr1	2636687	T80T20_H	0.006815559
MtrunA17Chr1	2636687	T80T20_PL	0.005723955
MtrunA17Chr1	2640565	T80T20_PL	0.008077689
MtrunA17Chr1	2643516	T80T20_H	0.008289704
MtrunA17Chr1	2643516	T80T20_PL	0.000882518
MtrunA17Chr1	2643759	T80T20_H	0.006944738
MtrunA17Chr1	2645557	T80T20_H	0.008532862
MtrunA17Chr1	2652472	T80T20_H	0.00230405
MtrunA17Chr1	2652472	T80T20_PL	0.000422942
MtrunA17Chr1	2662071	T80T20_C	0.000903367
MtrunA17Chr1	2688894	T80T20_C	0.009928246
MtrunA17Chr1	2700881	T80T20_H	0.001304224
MtrunA17Chr1	2700881	T80T20_PL	0.000657373
MtrunA17Chr1	2701730	T80T20_PL	0.008719049
MtrunA17Chr1	2707363	T80T20_PL	0.004029932
MtrunA17Chr1	2710117	T80T20_C	0.00624087
MtrunA17Chr1	2710355	T80T20_C	0.009260804
MtrunA17Chr1	2723328	T80T20_H	0.002520417
MtrunA17Chr1	2723328	T80T20_PL	0.00510501
MtrunA17Chr1	2723396	T80T20_H	0.001347253
MtrunA17Chr1	2723396	T80T20_PL	0.004514094
MtrunA17Chr1	2772043	T80T20_C	0.001390992
MtrunA17Chr1	2774005	T80T20_PL	0.005385401
MtrunA17Chr1	2774457	T80T20_C	0.00852181
MtrunA17Chr1	2783635	T80T20_C	0.009298577
MtrunA17Chr1	2794670	T80T20_C	0.009335648
MtrunA17Chr1	2794724	T80T20_PL	0.005521129
MtrunA17Chr1	2798547	T80T20_PL	0.008394567
MtrunA17Chr1	2798636	T80T20_PL	0.002658261
MtrunA17Chr1	2799357	T80T20_PL	0.005329048
MtrunA17Chr1	2800168	T80T20_H	0.009372289
MtrunA17Chr1	2800168	T80T20_PL	0.00212013
MtrunA17Chr1	2802640	T80T20_PL	0.009979799
MtrunA17Chr1	2807009	T80T20_C	0.005772112
MtrunA17Chr1	2809957	T80T20_C	0.007048808
MtrunA17Chr1	2810527	T80T20_C	0.009244326
MtrunA17Chr1	2810536	T80T20_C	0.0060797
MtrunA17Chr1	2810554	T80T20_C	0.00494501
MtrunA17Chr1	2810562	T80T20_C	0.008026645
MtrunA17Chr1	2824613	T80T20_H	0.000843789
MtrunA17Chr1	2824613	T80T20_PL	0.003146124
MtrunA17Chr1	2827629	T80T20_H	0.006013406
MtrunA17Chr1	2828916	T80T20_PL	0.002955745
MtrunA17Chr1	2833870	T80T20_PL	0.002858027
MtrunA17Chr1	2838025	T80T20_C	0.008478606
MtrunA17Chr1	2840466	T80T20_C	0.00864897
MtrunA17Chr1	2845957	T80T20_C	0.003290531
MtrunA17Chr1	2850271	T80T20_H	0.009347994
MtrunA17Chr1	2850271	T80T20_H	0.009347994
MtrunA17Chr1	2850435	T80T20_PL	0.007691868
MtrunA17Chr1	2850435	T80T20_PL	0.007691868
MtrunA17Chr1	2850859	T80T20_PL	0.005227531
MtrunA17Chr1	2850859	T80T20_PL	0.005227531
MtrunA17Chr1	2852309	T80T20_H	0.008050022
MtrunA17Chr1	2852954	T80T20_H	0.009742547
MtrunA17Chr1	2868610	T80T20_PL	0.004024213
MtrunA17Chr1	2868739	T80T20_C	0.005521834
MtrunA17Chr1	2871313	T80T20_C	0.008998409
MtrunA17Chr1	2874156	T80T20_H	0.003080413
MtrunA17Chr1	2874541	T80T20_H	0.006237738
MtrunA17Chr1	2875045	T80T20_C	0.009557716
MtrunA17Chr1	2881803	T80T20_C	0.007563048
MtrunA17Chr1	2891322	T80T20_H	0.008640201
MtrunA17Chr1	2899044	T80T20_C	0.005541108
MtrunA17Chr1	2899607	T80T20_C	0.003156345
MtrunA17Chr1	2899676	T80T20_C	0.007337171
MtrunA17Chr1	2901180	T80T20_C	0.005758028
MtrunA17Chr1	2901548	T80T20_C	0.008685868
MtrunA17Chr1	2903373	T80T20_C	0.003814125
MtrunA17Chr1	2903733	T80T20_C	0.005758028
MtrunA17Chr1	2905401	T80T20_C	0.005758028
MtrunA17Chr1	2906015	T80T20_C	0.006790537
MtrunA17Chr1	2906031	T80T20_C	0.008426022
MtrunA17Chr1	2906183	T80T20_C	0.002955657
MtrunA17Chr1	2907277	T80T20_C	0.006946487
MtrunA17Chr1	2908119	T80T20_C	0.007790561
MtrunA17Chr1	2908151	T80T20_C	0.007598101
MtrunA17Chr1	2908266	T80T20_H	0.009593604
MtrunA17Chr1	2908266	T80T20_PL	0.002079534
MtrunA17Chr1	2908333	T80T20_C	0.008594066
MtrunA17Chr1	2909515	T80T20_C	0.003863697
MtrunA17Chr1	2909530	T80T20_C	0.009547864
MtrunA17Chr1	2909740	T80T20_C	0.003728095
MtrunA17Chr1	2909858	T80T20_C	0.007213375
MtrunA17Chr1	2910878	T80T20_C	0.0056726
MtrunA17Chr1	2911363	T80T20_C	0.002711954
MtrunA17Chr1	2911407	T80T20_C	0.009679961
MtrunA17Chr1	2911772	T80T20_C	0.009557716
MtrunA17Chr1	2911820	T80T20_C	0.007180876
MtrunA17Chr1	2913422	T80T20_H	0.007953923
MtrunA17Chr1	2913673	T80T20_C	0.009412761
MtrunA17Chr1	2913747	T80T20_C	0.005758028
MtrunA17Chr1	2914791	T80T20_C	0.007541176
MtrunA17Chr1	2923269	T80T20_C	0.009004709
MtrunA17Chr1	2925498	T80T20_C	0.001759534
MtrunA17Chr1	2928129	T80T20_H	0.005000425
MtrunA17Chr1	2928130	T80T20_H	0.005000425
MtrunA17Chr1	2944319	T80T20_C	0.00980882
MtrunA17Chr1	2953869	T80T20_PL	0.001686543
MtrunA17Chr1	2987620	T80T20_C	0.004148621
MtrunA17Chr1	2987883	T80T20_C	0.004148621
MtrunA17Chr1	2988983	T80T20_C	0.003670307
MtrunA17Chr1	2993944	T80T20_H	0.001760988
MtrunA17Chr1	2994873	T80T20_H	0.009779641
MtrunA17Chr1	3006502	T80T20_PL	0.007644081
MtrunA17Chr1	3008389	T80T20_PL	0.005187253
MtrunA17Chr1	3017878	T80T20_C	0.005523447
MtrunA17Chr1	3031512	T80T20_C	0.003129785
MtrunA17Chr1	3038267	T80T20_H	0.005384476
MtrunA17Chr1	3038267	T80T20_PL	0.008460041
MtrunA17Chr1	3038581	T80T20_H	0.005384476
MtrunA17Chr1	3038581	T80T20_PL	0.008460041
MtrunA17Chr1	3042052	T80T20_H	0.00316458
MtrunA17Chr1	3043196	T80T20_PL	0.00841761
MtrunA17Chr1	3043201	T80T20_PL	0.00841761
MtrunA17Chr1	3043374	T80T20_PL	0.008333791
MtrunA17Chr1	3043560	T80T20_PL	0.005145217
MtrunA17Chr1	3046303	T80T20_PL	0.003805642
MtrunA17Chr1	3046344	T80T20_PL	0.00613672
MtrunA17Chr1	3048908	T80T20_PL	0.009877242
MtrunA17Chr1	3057775	T80T20_H	0.006925121
MtrunA17Chr1	3058877	T80T20_H	0.006925121
MtrunA17Chr1	3066668	T80T20_H	0.00832635
MtrunA17Chr1	3072091	T80T20_PL	0.005145217
MtrunA17Chr1	3072933	T80T20_C	0.000431824
MtrunA17Chr1	3076942	T80T20_PL	0.003240014
MtrunA17Chr1	3093755	T80T20_C	0.002390567
MtrunA17Chr1	3093840	T80T20_C	0.006721851
MtrunA17Chr1	3096189	T80T20_PL	0.004327886
MtrunA17Chr1	3109734	T80T20_H	0.007750282
MtrunA17Chr1	3109734	T80T20_H	0.007750282
MtrunA17Chr1	3113399	T80T20_C	0.00859055
MtrunA17Chr1	3113399	T80T20_PL	0.006247104
MtrunA17Chr1	3118516	T80T20_C	0.002794784
MtrunA17Chr1	3118516	T80T20_PL	0.002066922
MtrunA17Chr1	3123556	T80T20_PL	0.008328736
MtrunA17Chr1	3124168	T80T20_PL	0.003834584
MtrunA17Chr1	3129026	T80T20_H	0.003846065
MtrunA17Chr1	3129026	T80T20_H	0.003846065
MtrunA17Chr1	3129026	T80T20_PL	0.000264318
MtrunA17Chr1	3129026	T80T20_PL	0.000264318
MtrunA17Chr1	3130555	T80T20_PL	0.000688368
MtrunA17Chr1	3134897	T80T20_C	0.006338218
MtrunA17Chr1	3137638	T80T20_PL	0.006916826
MtrunA17Chr1	3139261	T80T20_PL	0.00538518
MtrunA17Chr1	3139443	T80T20_PL	0.003124288
MtrunA17Chr1	3142105	T80T20_H	0.007459693
MtrunA17Chr1	3142256	T80T20_C	0.009375306
MtrunA17Chr1	3143386	T80T20_C	0.004991399
MtrunA17Chr1	3143388	T80T20_C	0.002899668
MtrunA17Chr1	3143388	T80T20_PL	0.001012747
MtrunA17Chr1	3144056	T80T20_C	0.008657362
MtrunA17Chr1	3144190	T80T20_H	0.009078782
MtrunA17Chr1	3144218	T80T20_H	0.009078782
MtrunA17Chr1	3145734	T80T20_C	0.004535567
MtrunA17Chr1	3146356	T80T20_C	0.007673718
MtrunA17Chr1	3146432	T80T20_C	0.009881771
MtrunA17Chr1	3146432	T80T20_PL	0.009022202
MtrunA17Chr1	3147054	T80T20_H	0.009878567
MtrunA17Chr1	3147093	T80T20_H	0.005912594
MtrunA17Chr1	3147152	T80T20_H	0.007126479
MtrunA17Chr1	3150546	T80T20_H	0.006840605
MtrunA17Chr1	3151152	T80T20_H	0.009878567
MtrunA17Chr1	3153356	T80T20_H	0.005778143
MtrunA17Chr1	3154150	T80T20_H	0.009878567
MtrunA17Chr1	3159016	T80T20_C	0.001188554
MtrunA17Chr1	3159296	T80T20_C	0.001188554
MtrunA17Chr1	3163835	T80T20_H	0.000668987
MtrunA17Chr1	3163835	T80T20_PL	0.004167445
MtrunA17Chr1	3164138	T80T20_H	0.002832464
MtrunA17Chr1	3166601	T80T20_H	0.009251201
MtrunA17Chr1	3168963	T80T20_H	0.009838595
MtrunA17Chr1	3168963	T80T20_H	0.009838595
MtrunA17Chr1	3173871	T80T20_H	0.000664818
MtrunA17Chr1	3173871	T80T20_H	0.000664818
MtrunA17Chr1	3179736	T80T20_H	0.006588734
MtrunA17Chr1	3179736	T80T20_PL	0.002662422
MtrunA17Chr1	3179819	T80T20_PL	0.006799219
MtrunA17Chr1	3187955	T80T20_C	0.004813854
MtrunA17Chr1	3188051	T80T20_H	0.005738876
MtrunA17Chr1	3188051	T80T20_PL	0.003143202
MtrunA17Chr1	3188624	T80T20_PL	0.004187208
MtrunA17Chr1	3188901	T80T20_H	0.002675295
MtrunA17Chr1	3188901	T80T20_PL	0.004599326
MtrunA17Chr1	3189248	T80T20_H	0.000231157
MtrunA17Chr1	3189248	T80T20_PL	0.009006034
MtrunA17Chr1	3189274	T80T20_H	0.000743377
MtrunA17Chr1	3189385	T80T20_H	0.000312636
MtrunA17Chr1	3189960	T80T20_H	0.003196355
MtrunA17Chr1	3189960	T80T20_PL	0.006307034
MtrunA17Chr1	3189988	T80T20_H	0.002076719
MtrunA17Chr1	3189988	T80T20_PL	0.003851662
MtrunA17Chr1	3190001	T80T20_H	0.001453958
MtrunA17Chr1	3191555	T80T20_H	0.003881799
MtrunA17Chr1	3191610	T80T20_H	0.00200978
MtrunA17Chr1	3208691	T80T20_C	0.009290695
MtrunA17Chr1	3210693	T80T20_C	0.005303607
MtrunA17Chr1	3212964	T80T20_C	0.009290695
MtrunA17Chr1	3277652	T80T20_H	0.008618656
MtrunA17Chr1	3284626	T80T20_PL	0.003915212
MtrunA17Chr1	3285418	T80T20_PL	0.004825569
MtrunA17Chr1	3285701	T80T20_PL	0.004682271
MtrunA17Chr1	3289041	T80T20_H	0.002711395
MtrunA17Chr1	3293574	T80T20_C	0.003328086
MtrunA17Chr1	3294119	T80T20_C	0.002493727
MtrunA17Chr1	3294183	T80T20_C	0.002493727
MtrunA17Chr1	3297429	T80T20_C	0.006151157
MtrunA17Chr1	3297429	T80T20_C	0.006151157
MtrunA17Chr1	3298867	T80T20_H	0.00651958
MtrunA17Chr1	3336246	T80T20_H	0.002978721
MtrunA17Chr1	3336246	T80T20_PL	0.004617745
MtrunA17Chr1	3336411	T80T20_PL	0.009729203
MtrunA17Chr1	3336664	T80T20_PL	0.006284143
MtrunA17Chr1	3336693	T80T20_H	0.007452988
MtrunA17Chr1	3336693	T80T20_PL	0.004713647
MtrunA17Chr1	3336706	T80T20_H	0.007452988
MtrunA17Chr1	3336706	T80T20_PL	0.004713647
MtrunA17Chr1	3336882	T80T20_H	0.007452988
MtrunA17Chr1	3336882	T80T20_PL	0.004713647
MtrunA17Chr1	3336980	T80T20_H	0.007452988
MtrunA17Chr1	3336980	T80T20_PL	0.004713647
MtrunA17Chr1	3337102	T80T20_H	0.008451726
MtrunA17Chr1	3337102	T80T20_PL	0.006348684
MtrunA17Chr1	3337418	T80T20_H	0.007452988
MtrunA17Chr1	3337418	T80T20_PL	0.004713647
MtrunA17Chr1	3337534	T80T20_H	0.007452988
MtrunA17Chr1	3337534	T80T20_PL	0.004713647
MtrunA17Chr1	3337674	T80T20_H	0.007452988
MtrunA17Chr1	3337674	T80T20_PL	0.004713647
MtrunA17Chr1	3337878	T80T20_H	0.007452988
MtrunA17Chr1	3337878	T80T20_PL	0.004713647
MtrunA17Chr1	3337975	T80T20_H	0.002530169
MtrunA17Chr1	3337975	T80T20_PL	0.002970678
MtrunA17Chr1	3338112	T80T20_H	0.007452988
MtrunA17Chr1	3338112	T80T20_PL	0.004713647
MtrunA17Chr1	3338728	T80T20_H	0.007452988
MtrunA17Chr1	3338728	T80T20_PL	0.004713647
MtrunA17Chr1	3339342	T80T20_H	0.002801728
MtrunA17Chr1	3339342	T80T20_PL	0.005287245
MtrunA17Chr1	3339366	T80T20_H	0.001835901
MtrunA17Chr1	3339366	T80T20_PL	0.003180424
MtrunA17Chr1	3339416	T80T20_H	0.005059831
MtrunA17Chr1	3339416	T80T20_PL	0.003503447
MtrunA17Chr1	3342967	T80T20_H	0.009776849
MtrunA17Chr1	3344866	T80T20_H	0.007624115
MtrunA17Chr1	3349400	T80T20_H	0.001877805
MtrunA17Chr1	3353788	T80T20_PL	0.001474454
MtrunA17Chr1	3387883	T80T20_C	0.005180792
MtrunA17Chr1	3393858	T80T20_C	0.006941836
MtrunA17Chr1	3404532	T80T20_H	0.006321394
MtrunA17Chr1	3404532	T80T20_PL	0.00533783
MtrunA17Chr1	3405146	T80T20_PL	0.006893518
MtrunA17Chr1	3407644	T80T20_PL	0.00688863
MtrunA17Chr1	3443938	T80T20_H	0.002963451
MtrunA17Chr1	3443938	T80T20_PL	0.000453653
MtrunA17Chr1	3444499	T80T20_PL	0.007612397
MtrunA17Chr1	3445173	T80T20_H	0.004176525
MtrunA17Chr1	3445173	T80T20_PL	0.000714587
MtrunA17Chr1	3446134	T80T20_H	0.002447524
MtrunA17Chr1	3446134	T80T20_PL	0.000355886
MtrunA17Chr1	3446147	T80T20_H	0.002447524
MtrunA17Chr1	3446147	T80T20_PL	0.000355886
MtrunA17Chr1	3447223	T80T20_PL	0.006939706
MtrunA17Chr1	3447223	T80T20_PL	0.006939706
MtrunA17Chr1	3447500	T80T20_PL	0.007612397
MtrunA17Chr1	3447526	T80T20_PL	0.007612397
MtrunA17Chr1	3447782	T80T20_PL	0.005256027
MtrunA17Chr1	3448123	T80T20_PL	0.005256027
MtrunA17Chr1	3448155	T80T20_H	0.006023739
MtrunA17Chr1	3448155	T80T20_PL	0.001489257
MtrunA17Chr1	3448210	T80T20_H	0.005300588
MtrunA17Chr1	3448256	T80T20_H	0.006023739
MtrunA17Chr1	3448256	T80T20_PL	0.001489257
MtrunA17Chr1	3448523	T80T20_H	0.002963451
MtrunA17Chr1	3448523	T80T20_PL	0.000453653
MtrunA17Chr1	3448632	T80T20_H	0.004526425
MtrunA17Chr1	3448632	T80T20_PL	0.000547014
MtrunA17Chr1	3448690	T80T20_H	0.008334281
MtrunA17Chr1	3448690	T80T20_PL	0.002263015
MtrunA17Chr1	3449508	T80T20_H	0.007840809
MtrunA17Chr1	3452570	T80T20_PL	0.004173522
MtrunA17Chr1	3452570	T80T20_PL	0.004173522
MtrunA17Chr1	3452904	T80T20_PL	0.004173522
MtrunA17Chr1	3452904	T80T20_PL	0.004173522
MtrunA17Chr1	3453219	T80T20_PL	0.004173522
MtrunA17Chr1	3454580	T80T20_PL	0.007612397
MtrunA17Chr1	3457264	T80T20_H	0.008028032
MtrunA17Chr1	3457264	T80T20_PL	0.003471076
MtrunA17Chr1	3458832	T80T20_H	0.003346322
MtrunA17Chr1	3458832	T80T20_PL	0.002101074
MtrunA17Chr1	3458897	T80T20_PL	0.007396485
MtrunA17Chr1	3458948	T80T20_PL	0.00662683
MtrunA17Chr1	3489373	T80T20_PL	0.009814277
MtrunA17Chr1	3491563	T80T20_PL	0.006542957
MtrunA17Chr1	3491563	T80T20_PL	0.006542957
MtrunA17Chr1	3494600	T80T20_C	0.004388211
MtrunA17Chr1	3495670	T80T20_C	0.006208052
MtrunA17Chr1	3496212	T80T20_C	0.002298391
MtrunA17Chr1	3496212	T80T20_C	0.002298391
MtrunA17Chr1	3500200	T80T20_C	0.006799596
MtrunA17Chr1	3500224	T80T20_C	0.006799596
MtrunA17Chr1	3500599	T80T20_C	0.003510855
MtrunA17Chr1	3500599	T80T20_PL	0.0061564
MtrunA17Chr1	3500632	T80T20_C	0.003510855
MtrunA17Chr1	3500632	T80T20_PL	0.0061564
MtrunA17Chr1	3501094	T80T20_PL	0.009672264
MtrunA17Chr1	3501229	T80T20_C	0.003510855
MtrunA17Chr1	3501229	T80T20_PL	0.0061564
MtrunA17Chr1	3501233	T80T20_C	0.003510855
MtrunA17Chr1	3501233	T80T20_PL	0.0061564
MtrunA17Chr1	3501254	T80T20_C	0.002345373
MtrunA17Chr1	3501254	T80T20_PL	0.001489656
MtrunA17Chr1	3501451	T80T20_C	0.006155313
MtrunA17Chr1	3501451	T80T20_PL	0.0061564
MtrunA17Chr1	3501775	T80T20_C	0.005737901
MtrunA17Chr1	3501872	T80T20_C	0.005737901
MtrunA17Chr1	3501916	T80T20_C	0.005737901
MtrunA17Chr1	3501925	T80T20_C	0.005737901
MtrunA17Chr1	3503814	T80T20_H	0.008791572
MtrunA17Chr1	3515235	T80T20_H	0.003223734
MtrunA17Chr1	3515242	T80T20_H	0.003223734
MtrunA17Chr1	3521592	T80T20_PL	0.00908463
MtrunA17Chr1	3524547	T80T20_H	0.008055627
MtrunA17Chr1	3524547	T80T20_PL	0.003353062
MtrunA17Chr1	3528136	T80T20_H	0.004306264
MtrunA17Chr1	3543587	T80T20_H	0.007887235
MtrunA17Chr1	3543587	T80T20_PL	0.003308755
MtrunA17Chr1	3543602	T80T20_PL	0.007160699
MtrunA17Chr1	3555445	T80T20_C	0.007260028
MtrunA17Chr1	3566957	T80T20_C	0.006565272
MtrunA17Chr1	3604044	T80T20_C	0.002265529
MtrunA17Chr1	3612689	T80T20_H	0.00809552
MtrunA17Chr1	3615640	T80T20_H	0.006598117
MtrunA17Chr1	3616066	T80T20_PL	0.009336481
MtrunA17Chr1	3637229	T80T20_PL	0.009814277
MtrunA17Chr1	3637251	T80T20_PL	0.008077689
MtrunA17Chr1	3637256	T80T20_H	0.001852266
MtrunA17Chr1	3637637	T80T20_H	0.00975199
MtrunA17Chr1	3637678	T80T20_PL	0.003436575
MtrunA17Chr1	3639860	T80T20_C	0.006983118
MtrunA17Chr1	3641452	T80T20_H	0.008490043
MtrunA17Chr1	3642641	T80T20_PL	0.008077689
MtrunA17Chr1	3642680	T80T20_H	0.003248201
MtrunA17Chr1	3643424	T80T20_H	0.004746938
MtrunA17Chr1	3650557	T80T20_C	0.007811983
MtrunA17Chr1	3653630	T80T20_C	0.005755399
MtrunA17Chr1	3677833	T80T20_H	0.003160977
MtrunA17Chr1	3715123	T80T20_H	0.00177612
MtrunA17Chr1	3715123	T80T20_PL	0.005973107
MtrunA17Chr1	3724124	T80T20_H	0.007836675
MtrunA17Chr1	3724167	T80T20_H	0.007033212
MtrunA17Chr1	3727967	T80T20_H	0.005726849
MtrunA17Chr1	3756905	T80T20_C	0.004719397
MtrunA17Chr1	3769756	T80T20_C	0.009167719
MtrunA17Chr1	3807408	T80T20_H	0.005859144
MtrunA17Chr1	3807408	T80T20_PL	0.003395685
MtrunA17Chr1	3807710	T80T20_PL	0.007547042
MtrunA17Chr1	3817409	T80T20_H	0.008878008
MtrunA17Chr1	3817417	T80T20_H	0.008878008
MtrunA17Chr1	3819006	T80T20_PL	0.008849612
MtrunA17Chr1	3827658	T80T20_H	0.002998478
MtrunA17Chr1	3829043	T80T20_PL	0.008849612
MtrunA17Chr1	3829043	T80T20_PL	0.008849612
MtrunA17Chr1	3833026	T80T20_PL	0.008849612
MtrunA17Chr1	3836189	T80T20_C	0.005834946
MtrunA17Chr1	3840675	T80T20_PL	0.008849612
MtrunA17Chr1	3852631	T80T20_PL	0.005000862
MtrunA17Chr1	3852677	T80T20_PL	0.008121388
MtrunA17Chr1	3852801	T80T20_PL	0.008849612
MtrunA17Chr1	3853367	T80T20_PL	0.008121388
MtrunA17Chr1	3855164	T80T20_H	0.001358608
MtrunA17Chr1	3855164	T80T20_H	0.001358608
MtrunA17Chr1	3855164	T80T20_H	0.001358608
MtrunA17Chr1	3855164	T80T20_PL	0.000713781
MtrunA17Chr1	3855164	T80T20_PL	0.000713781
MtrunA17Chr1	3855164	T80T20_PL	0.000713781
MtrunA17Chr1	3855394	T80T20_H	0.006591934
MtrunA17Chr1	3855394	T80T20_H	0.006591934
MtrunA17Chr1	3855394	T80T20_H	0.006591934
MtrunA17Chr1	3855486	T80T20_PL	0.008121388
MtrunA17Chr1	3855486	T80T20_PL	0.008121388
MtrunA17Chr1	3855486	T80T20_PL	0.008121388
MtrunA17Chr1	3862084	T80T20_PL	0.007251401
MtrunA17Chr1	3862644	T80T20_C	0.005353141
MtrunA17Chr1	3862648	T80T20_C	0.009114494
MtrunA17Chr1	3866993	T80T20_PL	0.003267488
MtrunA17Chr1	3868485	T80T20_PL	0.008849612
MtrunA17Chr1	3871051	T80T20_PL	0.008849612
MtrunA17Chr1	3872406	T80T20_C	0.007032079
MtrunA17Chr1	3878237	T80T20_H	0.005424697
MtrunA17Chr1	3878237	T80T20_PL	0.00402568
MtrunA17Chr1	3882073	T80T20_PL	0.007051093
MtrunA17Chr1	3882810	T80T20_H	0.007730239
MtrunA17Chr1	3882810	T80T20_PL	0.006493476
MtrunA17Chr1	3882816	T80T20_H	0.007730239
MtrunA17Chr1	3882816	T80T20_PL	0.006493476
MtrunA17Chr1	3884209	T80T20_PL	0.005531701
MtrunA17Chr1	3889085	T80T20_H	0.001860555
MtrunA17Chr1	3889085	T80T20_PL	0.003614158
MtrunA17Chr1	3912337	T80T20_C	0.002733507
MtrunA17Chr1	3912337	T80T20_C	0.002733507
MtrunA17Chr1	3919931	T80T20_H	0.003271839
MtrunA17Chr1	3924833	T80T20_H	0.006027594
MtrunA17Chr1	3925677	T80T20_H	0.0025897
MtrunA17Chr1	3926331	T80T20_H	0.009368302
MtrunA17Chr1	3926851	T80T20_H	0.003687448
MtrunA17Chr1	3936761	T80T20_H	0.006968743
MtrunA17Chr1	3936837	T80T20_H	0.007298459
MtrunA17Chr1	3941669	T80T20_H	0.004916193
MtrunA17Chr1	3942613	T80T20_H	0.006027594
MtrunA17Chr1	3965187	T80T20_PL	0.007550437
MtrunA17Chr1	3971034	T80T20_C	0.002982576
MtrunA17Chr1	3971034	T80T20_PL	0.008985867
MtrunA17Chr1	3973600	T80T20_PL	0.008121388
MtrunA17Chr1	3974193	T80T20_PL	0.008121388
MtrunA17Chr1	3974906	T80T20_PL	0.008121388
MtrunA17Chr1	3978869	T80T20_PL	0.008121388
MtrunA17Chr1	4043489	T80T20_H	0.007106898
MtrunA17Chr1	4043489	T80T20_PL	0.000846769
MtrunA17Chr1	4045000	T80T20_H	0.004675678
MtrunA17Chr1	4054957	T80T20_H	0.007752987
MtrunA17Chr1	4054957	T80T20_PL	0.003004907
MtrunA17Chr1	4093327	T80T20_H	0.003030244
MtrunA17Chr1	4096521	T80T20_C	0.00700471
MtrunA17Chr1	4100876	T80T20_C	0.00324647
MtrunA17Chr1	4108332	T80T20_C	0.008034013
MtrunA17Chr1	4108332	T80T20_C	0.008034013
MtrunA17Chr1	4108332	T80T20_C	0.008034013
MtrunA17Chr1	4108332	T80T20_C	0.008034013
MtrunA17Chr1	4108332	T80T20_C	0.008034013
MtrunA17Chr1	4108332	T80T20_C	0.008034013
MtrunA17Chr1	4108332	T80T20_C	0.008034013
MtrunA17Chr1	4108332	T80T20_C	0.008034013
MtrunA17Chr1	4108332	T80T20_C	0.008034013
MtrunA17Chr1	4108332	T80T20_C	0.008034013
MtrunA17Chr1	4109255	T80T20_H	0.00939979
MtrunA17Chr1	4109255	T80T20_H	0.00939979
MtrunA17Chr1	4109255	T80T20_H	0.00939979
MtrunA17Chr1	4109255	T80T20_H	0.00939979
MtrunA17Chr1	4109255	T80T20_H	0.00939979
MtrunA17Chr1	4109255	T80T20_H	0.00939979
MtrunA17Chr1	4109255	T80T20_H	0.00939979
MtrunA17Chr1	4109255	T80T20_H	0.00939979
MtrunA17Chr1	4109255	T80T20_H	0.00939979
MtrunA17Chr1	4112398	T80T20_H	0.001977961
MtrunA17Chr1	4113234	T80T20_H	0.009823964
MtrunA17Chr1	4115008	T80T20_PL	0.008121388
MtrunA17Chr1	4115350	T80T20_H	0.00800054
MtrunA17Chr1	4119128	T80T20_PL	0.008121388
MtrunA17Chr1	4119829	T80T20_PL	0.008121388
MtrunA17Chr1	4120427	T80T20_H	0.004760168
MtrunA17Chr1	4131292	T80T20_PL	0.00901566
MtrunA17Chr1	4131518	T80T20_H	0.00911871
MtrunA17Chr1	4134810	T80T20_H	0.003285082
MtrunA17Chr1	4149272	T80T20_H	0.006955035
MtrunA17Chr1	4149655	T80T20_H	0.005224997
MtrunA17Chr1	4150058	T80T20_H	0.00911839
MtrunA17Chr1	4150058	T80T20_PL	0.005441799
MtrunA17Chr1	4151100	T80T20_H	0.000712893
MtrunA17Chr1	4151734	T80T20_H	0.004094406
MtrunA17Chr1	4164032	T80T20_C	0.009559184
MtrunA17Chr1	4166320	T80T20_H	0.005001352
MtrunA17Chr1	4166320	T80T20_PL	0.009187419
MtrunA17Chr1	4170292	T80T20_C	0.002929323
MtrunA17Chr1	4170321	T80T20_C	0.002929323
MtrunA17Chr1	4176022	T80T20_C	0.008548202
MtrunA17Chr1	4180290	T80T20_PL	0.006558762
MtrunA17Chr1	4180608	T80T20_PL	0.006798497
MtrunA17Chr1	4181255	T80T20_PL	0.006798497
MtrunA17Chr1	4182964	T80T20_PL	0.006798497
MtrunA17Chr1	4185513	T80T20_PL	0.006798497
MtrunA17Chr1	4185513	T80T20_PL	0.006798497
MtrunA17Chr1	4185513	T80T20_PL	0.006798497
MtrunA17Chr1	4187369	T80T20_H	0.004805755
MtrunA17Chr1	4187369	T80T20_H	0.004805755
MtrunA17Chr1	4187369	T80T20_PL	0.002108221
MtrunA17Chr1	4187369	T80T20_PL	0.002108221
MtrunA17Chr1	4187582	T80T20_PL	0.006798497
MtrunA17Chr1	4187582	T80T20_PL	0.006798497
MtrunA17Chr1	4191674	T80T20_PL	0.006798497
MtrunA17Chr1	4191840	T80T20_PL	0.006798497
MtrunA17Chr1	4192341	T80T20_PL	0.006798497
MtrunA17Chr1	4192500	T80T20_H	0.006562087
MtrunA17Chr1	4192500	T80T20_PL	0.006913695
MtrunA17Chr1	4193222	T80T20_PL	0.006798497
MtrunA17Chr1	4193265	T80T20_PL	0.006798497
MtrunA17Chr1	4193721	T80T20_PL	0.006798497
MtrunA17Chr1	4193721	T80T20_PL	0.006798497
MtrunA17Chr1	4195331	T80T20_PL	0.005916156
MtrunA17Chr1	4195331	T80T20_PL	0.005916156
MtrunA17Chr1	4195465	T80T20_PL	0.006798497
MtrunA17Chr1	4195465	T80T20_PL	0.006798497
MtrunA17Chr1	4202933	T80T20_PL	0.006798497
MtrunA17Chr1	4202933	T80T20_PL	0.006798497
MtrunA17Chr1	4204406	T80T20_C	0.009812758
MtrunA17Chr1	4204406	T80T20_C	0.009812758
MtrunA17Chr1	4206482	T80T20_C	0.005673477
MtrunA17Chr1	4206482	T80T20_C	0.005673477
MtrunA17Chr1	4207458	T80T20_H	0.00576859
MtrunA17Chr1	4207458	T80T20_H	0.00576859
MtrunA17Chr1	4208928	T80T20_H	0.007244267
MtrunA17Chr1	4208928	T80T20_H	0.007244267
MtrunA17Chr1	4211923	T80T20_H	0.007033687
MtrunA17Chr1	4213715	T80T20_H	0.006169715
MtrunA17Chr1	4220496	T80T20_H	0.003857527
MtrunA17Chr1	4225110	T80T20_H	0.002722125
MtrunA17Chr1	4231902	T80T20_C	0.003855129
MtrunA17Chr1	4231902	T80T20_PL	0.002800981
MtrunA17Chr1	4232022	T80T20_C	0.004207786
MtrunA17Chr1	4244691	T80T20_C	0.002851276
MtrunA17Chr1	4244747	T80T20_H	0.000785709
MtrunA17Chr1	4244747	T80T20_PL	0.008064924
MtrunA17Chr1	4246270	T80T20_H	0.007845821
MtrunA17Chr1	4246270	T80T20_PL	0.001875567
MtrunA17Chr1	4264347	T80T20_C	0.006385634
MtrunA17Chr1	4264347	T80T20_H	0.006876649
MtrunA17Chr1	4264912	T80T20_C	0.009812758
MtrunA17Chr1	4265361	T80T20_C	0.009812758
MtrunA17Chr1	4270232	T80T20_H	0.00826044
MtrunA17Chr1	4270399	T80T20_H	0.00826044
MtrunA17Chr1	4270464	T80T20_H	0.00826044
MtrunA17Chr1	4270505	T80T20_H	0.00826044
MtrunA17Chr1	4270735	T80T20_H	0.00826044
MtrunA17Chr1	4270836	T80T20_H	0.00826044
MtrunA17Chr1	4272174	T80T20_H	0.00826044
MtrunA17Chr1	4273368	T80T20_C	0.00350087
MtrunA17Chr1	4273385	T80T20_H	0.00826044
MtrunA17Chr1	4286393	T80T20_H	0.006607954
MtrunA17Chr1	4286393	T80T20_PL	0.004417704
MtrunA17Chr1	4296651	T80T20_H	0.008691142
MtrunA17Chr1	4296876	T80T20_C	0.009427942
MtrunA17Chr1	4302488	T80T20_H	0.000910163
MtrunA17Chr1	4308136	T80T20_C	0.006317413
MtrunA17Chr1	4308156	T80T20_C	0.001648434
MtrunA17Chr1	4308158	T80T20_C	0.002345635
MtrunA17Chr1	4330153	T80T20_C	0.006793271
MtrunA17Chr1	4352623	T80T20_H	0.005653811
MtrunA17Chr1	4354044	T80T20_H	0.005704757
MtrunA17Chr1	4378970	T80T20_C	0.007666391
MtrunA17Chr1	4378976	T80T20_C	0.009487243
MtrunA17Chr1	4378982	T80T20_C	0.009272498
MtrunA17Chr1	4382372	T80T20_PL	0.005383604
MtrunA17Chr1	4386183	T80T20_PL	0.006485944
MtrunA17Chr1	4386186	T80T20_PL	0.006485944
MtrunA17Chr1	4386380	T80T20_PL	0.00673915
MtrunA17Chr1	4386380	T80T20_PL	0.00673915
MtrunA17Chr1	4386380	T80T20_PL	0.00673915
MtrunA17Chr1	4386396	T80T20_PL	0.007375725
MtrunA17Chr1	4386396	T80T20_PL	0.007375725
MtrunA17Chr1	4386524	T80T20_PL	0.004522194
MtrunA17Chr1	4386524	T80T20_PL	0.004522194
MtrunA17Chr1	4386681	T80T20_PL	0.005864714
MtrunA17Chr1	4386681	T80T20_PL	0.005864714
MtrunA17Chr1	4386722	T80T20_PL	0.008092503
MtrunA17Chr1	4386722	T80T20_PL	0.008092503
MtrunA17Chr1	4386734	T80T20_PL	0.008092503
MtrunA17Chr1	4386734	T80T20_PL	0.008092503
MtrunA17Chr1	4386758	T80T20_PL	0.008092503
MtrunA17Chr1	4386758	T80T20_PL	0.008092503
MtrunA17Chr1	4386775	T80T20_PL	0.008092503
MtrunA17Chr1	4386775	T80T20_PL	0.008092503
MtrunA17Chr1	4386787	T80T20_PL	0.004991412
MtrunA17Chr1	4386787	T80T20_PL	0.004991412
MtrunA17Chr1	4386885	T80T20_PL	0.004522194
MtrunA17Chr1	4386885	T80T20_PL	0.004522194
MtrunA17Chr1	4386919	T80T20_PL	0.004991412
MtrunA17Chr1	4386919	T80T20_PL	0.004991412
MtrunA17Chr1	4391319	T80T20_PL	0.003110441
MtrunA17Chr1	4391723	T80T20_PL	0.004991412
MtrunA17Chr1	4391768	T80T20_PL	0.007121535
MtrunA17Chr1	4391770	T80T20_PL	0.004991412
MtrunA17Chr1	4391794	T80T20_PL	0.001440218
MtrunA17Chr1	4391838	T80T20_PL	0.001440218
MtrunA17Chr1	4391849	T80T20_PL	0.001440218
MtrunA17Chr1	4391860	T80T20_PL	0.003998994
MtrunA17Chr1	4392141	T80T20_PL	0.004522194
MtrunA17Chr1	4392167	T80T20_PL	0.004522194
MtrunA17Chr1	4392354	T80T20_PL	0.002920029
MtrunA17Chr1	4392476	T80T20_PL	0.004353743
MtrunA17Chr1	4392522	T80T20_PL	0.004991412
MtrunA17Chr1	4392656	T80T20_PL	0.004991412
MtrunA17Chr1	4393607	T80T20_PL	0.004522194
MtrunA17Chr1	4393669	T80T20_PL	0.004991412
MtrunA17Chr1	4393689	T80T20_PL	0.004991412
MtrunA17Chr1	4397770	T80T20_H	0.009263965
MtrunA17Chr1	4397770	T80T20_PL	0.005137909
MtrunA17Chr1	4398285	T80T20_PL	0.004991412
MtrunA17Chr1	4398495	T80T20_PL	0.008811053
MtrunA17Chr1	4401992	T80T20_PL	0.006741184
MtrunA17Chr1	4403318	T80T20_PL	0.002743931
MtrunA17Chr1	4403499	T80T20_H	0.003335416
MtrunA17Chr1	4403500	T80T20_H	0.006812299
MtrunA17Chr1	4403504	T80T20_H	0.005662783
MtrunA17Chr1	4405393	T80T20_PL	0.008142105
MtrunA17Chr1	4406863	T80T20_H	0.008357284
MtrunA17Chr1	4408623	T80T20_C	0.002330885
MtrunA17Chr1	4412219	T80T20_PL	0.006485944
MtrunA17Chr1	4412795	T80T20_PL	0.004522194
MtrunA17Chr1	4413527	T80T20_PL	0.004552303
MtrunA17Chr1	4423315	T80T20_H	0.001624945
MtrunA17Chr1	4423315	T80T20_PL	0.005344828
MtrunA17Chr1	4423436	T80T20_PL	0.002773458
MtrunA17Chr1	4458206	T80T20_H	0.002537976
MtrunA17Chr1	4458206	T80T20_PL	0.007785849
MtrunA17Chr1	4475375	T80T20_H	0.001816025
MtrunA17Chr1	4475375	T80T20_PL	0.006541085
MtrunA17Chr1	4477174	T80T20_H	0.003428104
MtrunA17Chr1	4477174	T80T20_PL	0.008377896
MtrunA17Chr1	4479255	T80T20_H	0.005982343
MtrunA17Chr1	4479255	T80T20_PL	0.006589168
MtrunA17Chr1	4480129	T80T20_H	0.005982343
MtrunA17Chr1	4480129	T80T20_PL	0.006589168
MtrunA17Chr1	4491608	T80T20_H	0.000759828
MtrunA17Chr1	4491608	T80T20_PL	0.001592106
MtrunA17Chr1	4494045	T80T20_H	0.006769356
MtrunA17Chr1	4494045	T80T20_PL	0.002375597
MtrunA17Chr1	4521694	T80T20_PL	0.009222958
MtrunA17Chr1	4526243	T80T20_C	0.005323091
MtrunA17Chr1	4526243	T80T20_PL	0.007818459
MtrunA17Chr1	4530485	T80T20_H	0.003859464
MtrunA17Chr1	4541508	T80T20_H	0.006324521
MtrunA17Chr1	4572269	T80T20_PL	0.005614244
MtrunA17Chr1	4575968	T80T20_C	0.004862597
MtrunA17Chr1	4578789	T80T20_C	0.001935808
MtrunA17Chr1	4578799	T80T20_C	0.000461078
MtrunA17Chr1	4587505	T80T20_H	0.003929822
MtrunA17Chr1	4587505	T80T20_PL	0.001188541
MtrunA17Chr1	4587779	T80T20_H	0.007517753
MtrunA17Chr1	4587779	T80T20_PL	0.002499121
MtrunA17Chr1	4659119	T80T20_PL	0.003178663
MtrunA17Chr1	4661676	T80T20_C	0.009133524
MtrunA17Chr1	4661933	T80T20_H	0.001765444
MtrunA17Chr1	4680972	T80T20_H	0.009381639
MtrunA17Chr1	4741798	T80T20_H	0.005252046
MtrunA17Chr1	4741798	T80T20_PL	0.007607115
MtrunA17Chr1	4745683	T80T20_H	0.008002668
MtrunA17Chr1	4759922	T80T20_PL	0.005430419
MtrunA17Chr1	4759990	T80T20_PL	0.005430419
MtrunA17Chr1	4760150	T80T20_H	0.008460962
MtrunA17Chr1	4760150	T80T20_PL	0.001319925
MtrunA17Chr1	4760151	T80T20_PL	0.005430419
MtrunA17Chr1	4760252	T80T20_PL	0.001217445
MtrunA17Chr1	4760327	T80T20_H	0.008460962
MtrunA17Chr1	4760327	T80T20_PL	0.001319925
MtrunA17Chr1	4761620	T80T20_H	0.009473146
MtrunA17Chr1	4765006	T80T20_H	0.009049288
MtrunA17Chr1	4765361	T80T20_PL	0.008619505
MtrunA17Chr1	4767986	T80T20_H	0.008638697
MtrunA17Chr1	4878531	T80T20_C	0.006317841
MtrunA17Chr1	4879809	T80T20_H	0.009792971
MtrunA17Chr1	4892549	T80T20_PL	0.009476728
MtrunA17Chr1	4892582	T80T20_H	0.003362542
MtrunA17Chr1	4892582	T80T20_PL	0.000569806
MtrunA17Chr1	4892596	T80T20_PL	0.00364219
MtrunA17Chr1	4899823	T80T20_PL	0.006654872
MtrunA17Chr1	4920293	T80T20_C	0.007376417
MtrunA17Chr1	4920322	T80T20_C	0.001526403
MtrunA17Chr1	4922710	T80T20_C	0.00521732
MtrunA17Chr1	4928361	T80T20_PL	0.008185418
MtrunA17Chr1	4928892	T80T20_PL	0.00915065
MtrunA17Chr1	4929250	T80T20_PL	0.00571466
MtrunA17Chr1	4929260	T80T20_PL	0.005728189
MtrunA17Chr1	4929572	T80T20_PL	0.005728189
MtrunA17Chr1	4930364	T80T20_PL	0.004986039
MtrunA17Chr1	4930740	T80T20_PL	0.008437407
MtrunA17Chr1	4934661	T80T20_H	0.00039229
MtrunA17Chr1	4934661	T80T20_PL	0.00038625
MtrunA17Chr1	4935635	T80T20_PL	0.004331421
MtrunA17Chr1	4960082	T80T20_H	0.004544621
MtrunA17Chr1	4977143	T80T20_PL	0.006158119
MtrunA17Chr1	4980291	T80T20_PL	0.003291658
MtrunA17Chr1	4980688	T80T20_PL	0.004010857
MtrunA17Chr1	4980839	T80T20_PL	0.004010857
MtrunA17Chr1	4981129	T80T20_PL	0.004010857
MtrunA17Chr1	4981995	T80T20_PL	0.004010857
MtrunA17Chr1	4982844	T80T20_PL	0.003291658
MtrunA17Chr1	4994598	T80T20_H	0.00684907
MtrunA17Chr1	5086539	T80T20_PL	0.007317052
MtrunA17Chr1	5102281	T80T20_C	0.004182734
MtrunA17Chr1	5114069	T80T20_C	0.007253145
MtrunA17Chr1	5124550	T80T20_PL	0.005583456
MtrunA17Chr1	5125223	T80T20_PL	0.003369474
MtrunA17Chr1	5128580	T80T20_PL	0.005583456
MtrunA17Chr1	5129423	T80T20_H	0.005339913
MtrunA17Chr1	5129423	T80T20_PL	0.002564405
MtrunA17Chr1	5134125	T80T20_H	0.003911407
MtrunA17Chr1	5134125	T80T20_PL	0.004894408
MtrunA17Chr1	5134502	T80T20_H	0.000479624
MtrunA17Chr1	5134502	T80T20_PL	0.004686416
MtrunA17Chr1	5145035	T80T20_PL	0.005583456
MtrunA17Chr1	5146798	T80T20_PL	0.005583456
MtrunA17Chr1	5150440	T80T20_PL	0.005583456
MtrunA17Chr1	5150440	T80T20_PL	0.005583456
MtrunA17Chr1	5150475	T80T20_PL	0.005583456
MtrunA17Chr1	5150475	T80T20_PL	0.005583456
MtrunA17Chr1	5151977	T80T20_H	0.005339913
MtrunA17Chr1	5151977	T80T20_PL	0.002564405
MtrunA17Chr1	5153249	T80T20_H	0.005339913
MtrunA17Chr1	5153249	T80T20_PL	0.002564405
MtrunA17Chr1	5157334	T80T20_C	0.00688725
MtrunA17Chr1	5157334	T80T20_C	0.00688725
MtrunA17Chr1	5162529	T80T20_H	0.005339913
MtrunA17Chr1	5162529	T80T20_PL	0.002564405
MtrunA17Chr1	5162794	T80T20_H	0.005339913
MtrunA17Chr1	5162794	T80T20_PL	0.002564405
MtrunA17Chr1	5174338	T80T20_PL	0.002674496
MtrunA17Chr1	5179830	T80T20_H	0.00417834
MtrunA17Chr1	5179830	T80T20_PL	0.000178594
MtrunA17Chr1	5181131	T80T20_PL	0.004993933
MtrunA17Chr1	5181214	T80T20_H	0.007655616
MtrunA17Chr1	5181214	T80T20_PL	0.001186398
MtrunA17Chr1	5181240	T80T20_PL	0.002611644
MtrunA17Chr1	5181278	T80T20_PL	0.002172271
MtrunA17Chr1	5181446	T80T20_PL	0.002172271
MtrunA17Chr1	5181626	T80T20_PL	0.005900479
MtrunA17Chr1	5181635	T80T20_H	0.00619103
MtrunA17Chr1	5181635	T80T20_PL	0.00137499
MtrunA17Chr1	5181650	T80T20_H	0.007580578
MtrunA17Chr1	5181650	T80T20_PL	0.001653139
MtrunA17Chr1	5181764	T80T20_H	0.004365051
MtrunA17Chr1	5181764	T80T20_PL	0.001995629
MtrunA17Chr1	5181862	T80T20_H	0.004364376
MtrunA17Chr1	5181862	T80T20_PL	0.001266375
MtrunA17Chr1	5181922	T80T20_PL	0.002790997
MtrunA17Chr1	5181975	T80T20_H	0.003384236
MtrunA17Chr1	5181975	T80T20_PL	0.001244356
MtrunA17Chr1	5182105	T80T20_H	0.003143506
MtrunA17Chr1	5182105	T80T20_PL	0.001225544
[truncated: 155,368 more rows]
