# Supplementary material for: Genome-Wide Association Studies of Seed Performance Traits in Response to Heat Stress in Medicago truncatula Uncover MIEL1 as a Regulator of Seed Germination Plasticity
Source: Front Plant Sci. 2021 Jun 4;12:673072. doi: 10.3389/fpls.2021.673072 (PMC8213093; doi:10.3389/fpls.2021.673072)
Supplement: Supplementary file 1 [file Data_Sheet_1.zip › Supplementary Table S5.XLSX]

## Sheet: Sheet1
Table S5: List of highly significant SNPs (p-value<10-5) related to all seed traits. SNPs names, positions and p-values are indicated from FarmCPU. Numbers of potential associated SNP(s) and putative causal genes are indicated from PLINK analysis. Differentially expressed genes and gene annotations are indicated in the table.
	Results obtained from FarmCPU and PLINK					DEG from seeds produced at 20 vs 26				ANNOTATION
PHENOTYPES	CHR	QTN Names	P-values	CHR:START..END	Putative Causal Gene	DEG_Embryo	DEG_Endosperm	DEG_Seed coat	Seed Specificity	TF families	TF fct	IDs v4.2	Tentative anotation
T50_C	8	MtrunA17Chr8_32311792	5.18e-07	chr8:32311792..32311792	MtrunA17_Chr8g0369011	-	-	-	No			Medtr8g070700	glycosyltransferase family 92
T50_C	8	MtrunA17Chr8_32311792	5.18e-07	chr8:32311792..32311792	MtrunA17_Chr8g0369021	-	-	-	YES			Medtr8g070690	hypothetical protein MTR_8g070690
T50_C	8	MtrunA17Chr8_32311792	5.18e-07	chr8:32311792..32311792	MtrunA17_Chr8g0369031	-	-	-	No			Medtr8g070680	ycf3-interacting chloroplastic
T50_C	5	MtrunA17Chr5_3329613	9.26e-07	chr5:3329200..3329613	MtrunA17_Chr5g0398511	-	-	-	No				---NA---
T50_C	5	MtrunA17Chr5_3329613	9.26e-07	chr5:3329200..3329613	MtrunA17_Chr5g0398521	-	-	-	No			Medtr5g011500	armadillo repeat-containing kinesin 3
T50_C	4	MtrunA17Chr4_46369099	1.14e-06	chr4:46350960..46371751	MtrunA17_Chr4g0052091	-	Yes	-	No			Medtr4g096650	plant F17J16-140
T50_C	4	MtrunA17Chr4_46369099	1.14e-06	chr4:46350960..46371751	MtrunA17_Chr4g0052101	-	-	-
T50_C	4	MtrunA17Chr4_46369099	1.14e-06	chr4:46350960..46371751	MtrunA17_Chr4g0052111	Yes	Yes	-	No	bHLH	transcription factor	Medtr4g096660	transcription factor bHLH144-like
T50_C	4	MtrunA17Chr4_46369099	1.14e-06	chr4:46350960..46371751	MtrunA17_Chr4g0052121	Yes	-	-	No			Medtr4g096690	3-oxoacyl-[acyl-carrier- ] synthase chloroplastic
T50_C	5	MtrunA17Chr5_8045542	1.17e-06	chr5:8045542..8045542	MtrunA17_Chr5g0404631	-	-	-	No			Medtr5g020940	Salicylate O-methyltransferase
T50_C	5	MtrunA17Chr5_8045542	1.17e-06	chr5:8045542..8045542	MtrunA17_Chr5g0404631	-	-	-	No			Medtr5g020940	Salicylate O-methyltransferase
T50_C	5	MtrunA17Chr5_8045542	1.17e-06	chr5:8045542..8045542	MtrunA17_Chr5g0404631	-	-	-	No			Medtr5g020940	Salicylate O-methyltransferase
T50_C	1	MtrunA17Chr1_18588878	1.18e-06	chr1:18588435..18588878	MtrunA17_Chr1g0169911	-	-	-	YES			Medtr1g047840	DVL family
T50_C	1	MtrunA17Chr1_18588878	1.18e-06	chr1:18588435..18588878	MtrunA17_Chr1g0169921	-	-	-	No				Nodule Cysteine-Rich (NCR) secreted peptide
T50_C	8	MtrunA17Chr8_40192624	1.31e-06	chr8:40192624..40193868	MtrunA17_Chr8g0379541	-	-	-
T50_C	8	MtrunA17Chr8_40192624	1.31e-06	chr8:40192624..40193868	MtrunA17_Chr8g0379551	-	-	-	No			Medtr8g087400	UNE1-like protein
T50_C	8	MtrunA17Chr8_32312638	1.37e-06	chr8:32312208..32338052	MtrunA17_Chr8g0369011	-	-	-	No			Medtr8g070700	glycosyltransferase family 92
T50_C	8	MtrunA17Chr8_32312638	1.37e-06	chr8:32312208..32338052	MtrunA17_Chr8g0369021	-	-	-	YES			Medtr8g070690	hypothetical protein MTR_8g070690
T50_C	8	MtrunA17Chr8_32312638	1.37e-06	chr8:32312208..32338052	MtrunA17_Chr8g0369031	-	-	-	No			Medtr8g070680	ycf3-interacting chloroplastic
T50_C	8	MtrunA17Chr8_32312638	1.37e-06	chr8:32312208..32338052	MtrunA17_Chr8g0369041	-	-	-	No	Bromodomain	chromatin remodeler	Medtr8g070660	global transcription factor group
T50_C	8	MtrunA17Chr8_32312638	1.37e-06	chr8:32312208..32338052	MtrunA17_Chr8g0369051	-	-	Yes	No			Medtr8g070650	DUF1639 family
T50_C	8	MtrunA17Chr8_32312638	1.37e-06	chr8:32312208..32338052	MtrunA17_Chr8g0369061	-	Yes	-	No			Medtr8g070640	actin-related 2 3 complex subunit 2A
T50_C	7	MtrunA17Chr7_40084079	1.43e-06	chr7:40084079..40085397	MtrunA17_Chr7g0253501	Yes	-	-	No			Medtr7g085930	spermidine hydroxycinnamoyl transferase-like
T50_C	7	MtrunA17Chr7_40084079	1.43e-06	chr7:40084079..40085397	MtrunA17_Chr7g0253501	Yes	-	-	No			Medtr7g085930	spermidine hydroxycinnamoyl transferase-like
T50_C	3	MtrunA17Chr3_55358928	1.78e-06	chr3:55358925..55358928	MtrunA17_Chr3g0141041	-	-	-	No				---NA---
T50_C	3	MtrunA17Chr3_55358928	1.78e-06	chr3:55358925..55358928	MtrunA17_Chr3g0141051	Yes	Yes	-	No			Medtr3g111190	glutamyl-tRNA reductase chloroplastic-like
T50_C	1	MtrunA17Chr1_18588838	2.63e-06	chr1:18588560..18588838	MtrunA17_Chr1g0169911	-	-	-	YES			Medtr1g047840	DVL family
T50_C	1	MtrunA17Chr1_18588838	2.63e-06	chr1:18588560..18588838	MtrunA17_Chr1g0169921	-	-	-	No				Nodule Cysteine-Rich (NCR) secreted peptide
T50_C	8	MtrunA17Chr8_39555085	3.11e-06	chr8:39526554..39579706	MtrunA17_Chr8g0378471	-	-	-	No			Medtr8g085570	mediator of RNA polymerase II transcription subunit 10b-like isoform X1
T50_C	8	MtrunA17Chr8_39555085	3.11e-06	chr8:39526554..39579706	MtrunA17_Chr8g0378491	Yes	Yes	-	No			Medtr8g085580	transmembrane protein, putative
T50_C	8	MtrunA17Chr8_39555085	3.11e-06	chr8:39526554..39579706	MtrunA17_Chr8g0378501	Yes	Yes	-	No			Medtr8g085590	DUF538 family
T50_C	8	MtrunA17Chr8_39555085	3.11e-06	chr8:39526554..39579706	MtrunA17_Chr8g0378511	-	-	-	No			Medtr8g085600	F-box kelch-repeat At1g55270
T50_C	8	MtrunA17Chr8_39555085	3.11e-06	chr8:39526554..39579706	MtrunA17_Chr8g0378521	Yes	-	-	No			Medtr8g085610	serine threonine- phosphatase PP2A catalytic subunit
T50_C	8	MtrunA17Chr8_39555085	3.11e-06	chr8:39526554..39579706	MtrunA17_Chr8g0378531	-	-	-	No			Medtr8g085620	lipase PLAT LH2 family
T50_C	8	MtrunA17Chr8_39555085	3.11e-06	chr8:39526554..39579706	MtrunA17_Chr8g0378541	-	-	-
T50_C	8	MtrunA17Chr8_39555085	3.11e-06	chr8:39526554..39579706	MtrunA17_Chr8g0378551	Yes	Yes	Yes	No			Medtr8g085630	probable polyamine transporter At3g13620
T50_C	8	MtrunA17Chr8_39555085	3.11e-06	chr8:39526554..39579706	MtrunA17_Chr8g0378561	-	Yes	-	No			Medtr8g085640	translation initiation factor eIF-2B subunit gamma
T50_C	8	MtrunA17Chr8_39555085	3.11e-06	chr8:39526554..39579706	MtrunA17_Chr8g0378571	-	Yes	Yes	No			Medtr8g085650	F-box kelch-repeat At2g44130-like
T50_C	8	MtrunA17Chr8_39555085	3.11e-06	chr8:39526554..39579706	MtrunA17_Chr8g1038147	-	-	-
T50_C	6	MtrunA17Chr6_27567815	3.7e-06	chr6:27565279..27567815	MtrunA17_Chr6g0474061	-	-	-	No			Medtr6g465300	ABC transporter B family member 28
T50_C	6	MtrunA17Chr6_27567815	3.7e-06	chr6:27565279..27567815	MtrunA17_Chr6g0474071	-	Yes	-	No			Medtr6g465300	ABC transporter B family member 28
T50_C	7	MtrunA17Chr7_1325341	3.83e-06	chr7:1325341..1325341	MtrunA17_Chr7g0215171	Yes	-	-	No			Medtr7g006870	polygalacturonase inhibitor
T50_C	5	MtrunA17Chr5_39656223	3.84e-06	chr5:39656223..39656223	MtrunA17_Chr5g0441161	Yes	Yes	-	No			Medtr5g088660	Elongation factor 1-beta 1
T50_C	5	MtrunA17Chr5_39656223	3.84e-06	chr5:39656223..39656223	MtrunA17_Chr5g0441171	-	-	-	No				---NA---
T50_C	5	MtrunA17Chr5_39656223	3.84e-06	chr5:39656223..39656223	MtrunA17_Chr5g1024413	-	-	-
T50_C	6	MtrunA17Chr6_32529499	3.88e-06	chr6:32527471..32532054	MtrunA17_Chr6g0477751	-	-	-	No			Medtr6g066210	Kunitz type trypsin inhibitor Alpha-fucosidase
T50_C	6	MtrunA17Chr6_32529499	3.88e-06	chr6:32527471..32532054	MtrunA17_Chr6g0477761	-	-	-	YES				---NA---
T50_C	6	MtrunA17Chr6_32529499	3.88e-06	chr6:32527471..32532054	MtrunA17_Chr6g0477771	-	-	-	No			Medtr6g066230	uncharacterized oxidoreductase At4g09670-like
T50_C	8	MtrunA17Chr8_40190373	4.01e-06	chr8:40190373..40190373	MtrunA17_Chr8g0379531	-	-	-	No			Medtr8g087390	transmembrane protein, putative
T50_C	8	MtrunA17Chr8_40190373	4.01e-06	chr8:40190373..40190373	MtrunA17_Chr8g0379541	-	-	-
T50_C	1	MtrunA17Chr1_35719376	4.57e-06	chr1:35719376..35720412	MtrunA17_Chr1g0185271	Yes	-	-	No			Medtr1g071630	UPF0690 C1orf52 homolog
T50_C	8	MtrunA17Chr8_29635343	4.61e-06	chr8:29635343..29635343	MtrunA17_Chr8g0365441	Yes	Yes	-	No			Medtr8g064630	carbonic anhydrase family
T50_C	2	MtrunA17Chr2_43042241	4.69e-06	chr2:43022769..43044631	MtrunA17_Chr2g0322221	Yes	Yes	-	No	C2C2-YABBY	transcription factor	Medtr2g087740	axial regulator YABBY 2
T50_C	2	MtrunA17Chr2_43042241	4.69e-06	chr2:43022769..43044631	MtrunA17_Chr2g0322231	Yes	-	-	No			Medtr2g087760	hypothetical protein MTR_2g087760
T50_C	2	MtrunA17Chr2_43042241	4.69e-06	chr2:43022769..43044631	MtrunA17_Chr2g0322241	-	-	Yes	No	WD40-like	transcription factor	Medtr2g087780	STRICTOSIDINE SYNTHASE-LIKE 3-like
T50_C	2	MtrunA17Chr2_29659105	4.72e-06	chr2:29659105..29659105	MtrunA17_Chr2g0307191	Yes	Yes	-	No			Medtr0011s0020	cellulose synthase G1
T50_C	1	MtrunA17Chr1_20106687	5.29e-06	chr1:20106574..20108562	MtrunA17_Chr1g0171321	Yes	-	-	No			Medtr1g050512	enhancer of polycomb-like transcription factor
T50_C	3	MtrunA17Chr3_23184191	5.75e-06	chr3:23184191..23184191	MtrunA17_Chr3g0098351	-	-	Yes	YES				serine threonine- phosphatase 7 long form homolog
T50_C	3	MtrunA17Chr3_23184191	5.75e-06	chr3:23184191..23184191	MtrunA17_Chr3g0098361	-	-	-	YES				Serine threonine phosphatase 7 long form isogeny
T50_C	8	MtrunA17Chr8_32366692	6.16e-06	chr8:32337923..32372269	MtrunA17_Chr8g0369041	-	-	-	No	Bromodomain	chromatin remodeler	Medtr8g070660	global transcription factor group
T50_C	8	MtrunA17Chr8_32366692	6.16e-06	chr8:32337923..32372269	MtrunA17_Chr8g0369051	-	-	Yes	No			Medtr8g070650	DUF1639 family
T50_C	8	MtrunA17Chr8_32366692	6.16e-06	chr8:32337923..32372269	MtrunA17_Chr8g0369061	-	Yes	-	No			Medtr8g070640	actin-related 2 3 complex subunit 2A
T50_C	8	MtrunA17Chr8_32366692	6.16e-06	chr8:32337923..32372269	MtrunA17_Chr8g0369071	-	Yes	-	No			Medtr8g070630	membrane-bound transcription factor site-2 protease homolog isoform X1
T50_C	1	MtrunA17Chr1_17642887	6.26e-06	chr1:17640730..17644424	MtrunA17_Chr1g0168751	-	-	-	No				---NA---
T50_C	1	MtrunA17Chr1_17642887	6.26e-06	chr1:17640730..17644424	MtrunA17_Chr1g0168761	Yes	-	-	No				pentatricopeptide (PPR) repeat
T50_C	5	MtrunA17Chr5_6561521	6.46e-06	chr5:6561521..6561521	MtrunA17_Chr5g0402491	Yes	Yes	-	No				Transmembrane 131-like
T50_C	4	MtrunA17Chr4_9891042	6.48e-06	chr4:9891025..9891085	MtrunA17_Chr4g0012541	-	-	-	YES			Medtr4g027145	heat shock cognate 70 kDa
T50_C	4	MtrunA17Chr4_9891042	6.48e-06	chr4:9891025..9891085	MtrunA17_Chr4g0012541	-	-	-	YES			Medtr4g027145	heat shock cognate 70 kDa
T50_C	6	MtrunA17Chr6_31009005	6.77e-06	chr6:31009005..31009005	N/A	-	-	-
T50_C	2	MtrunA17Chr2_42958509	6.84e-06	chr2:42958509..42958509	MtrunA17_Chr2g0322161	-	Yes	-	No			Medtr2g087610	core-2 I-branching enzyme
T50_C	7	MtrunA17Chr7_25471174	7.44e-06	chr7:25470917..25471174	MtrunA17_Chr7g0235031	-	-	-	No			Medtr7g055730	50S ribosome-binding GTPase
T50_C	4	MtrunA17Chr4_47738333	8.22e-06	chr4:47738333..47738333	MtrunA17_Chr4g0053871	Yes	-	-	No			Medtr4g095450	Peroxidase 73
T50_C	4	MtrunA17Chr4_47738333	8.22e-06	chr4:47738333..47738333	MtrunA17_Chr4g0053881	-	-	-
T50_C	7	MtrunA17Chr7_40086076	8.73e-06	chr7:40086076..40086076	MtrunA17_Chr7g0253501	Yes	-	-	No			Medtr7g085930	spermidine hydroxycinnamoyl transferase-like
T50_C	7	MtrunA17Chr7_40086076	8.73e-06	chr7:40086076..40086076	MtrunA17_Chr7g0253501	Yes	-	-	No			Medtr7g085930	spermidine hydroxycinnamoyl transferase-like
T50_C	5	MtrunA17Chr5_4987975	9.12e-06	chr5:4987975..4990244	MtrunA17_Chr5g0400681	-	-	-	No			Medtr5g014700	leucine-rich repeat receptor-like serine threonine- kinase BAM1
T50_C	5	MtrunA17Chr5_4987975	9.12e-06	chr5:4987975..4990244	MtrunA17_Chr5g0400681	-	-	-	No			Medtr5g014700	leucine-rich repeat receptor-like serine threonine- kinase BAM1
T50_C	5	MtrunA17Chr5_4987975	9.12e-06	chr5:4987975..4990244	MtrunA17_Chr5g0400691	Yes	Yes	-	No			Medtr5g014710	Malate glyoxysomal
T50_C	2	MtrunA17Chr2_49812156	9.97e-06	chr2:49812156..49812156	MtrunA17_Chr2g0331471	-	-	-	No			Medtr2g101590	NRT1 PTR FAMILY -like
T50_H	2	MtrunA17Chr2_6710478	3.31e-08	chr2:6710424..6718553	MtrunA17_Chr2g0286311	-	-	-	No			Medtr2g020030	prothymosin alpha-B-like
T50_H	2	MtrunA17Chr2_6710478	3.31e-08	chr2:6710424..6718553	MtrunA17_Chr2g0286321	-	-	-	YES				---NA---
T50_H	2	MtrunA17Chr2_6710478	3.31e-08	chr2:6710424..6718553	MtrunA17_Chr2g0286331	-	Yes	-	No	C2H2	transcription factor	Medtr2g020040	RING finger and CHY zinc finger domain-containing 1
T50_H	2	MtrunA17Chr2_6710478	3.31e-08	chr2:6710424..6718553	MtrunA17_Chr2g0286341	-	-	-	No			Medtr2g020060	CASP 1E2
T50_H	2	MtrunA17Chr2_6718656	1.09e-06	chr2:6716977..6718656	MtrunA17_Chr2g0286331	-	Yes	-	No	C2H2	transcription factor	Medtr2g020040	RING finger and CHY zinc finger domain-containing 1
T50_H	2	MtrunA17Chr2_6718656	1.09e-06	chr2:6716977..6718656	MtrunA17_Chr2g0286341	-	-	-	No			Medtr2g020060	CASP 1E2
T50_H	2	MtrunA17Chr2_6718239	1.36e-06	chr2:6711131..6720524	MtrunA17_Chr2g0286311	-	-	-	No			Medtr2g020030	prothymosin alpha-B-like
T50_H	2	MtrunA17Chr2_6718239	1.36e-06	chr2:6711131..6720524	MtrunA17_Chr2g0286321	-	-	-	YES				---NA---
T50_H	2	MtrunA17Chr2_6718239	1.36e-06	chr2:6711131..6720524	MtrunA17_Chr2g0286331	-	Yes	-	No	C2H2	transcription factor	Medtr2g020040	RING finger and CHY zinc finger domain-containing 1
T50_H	2	MtrunA17Chr2_6718239	1.36e-06	chr2:6711131..6720524	MtrunA17_Chr2g0286341	-	-	-	No			Medtr2g020060	CASP 1E2
T50_H	1	MtrunA17Chr1_9670929	1.4e-06	chr1:9670929..9670929	MtrunA17_Chr1g0158921	Yes	Yes	-	No			Medtr1g028440	polypyrimidine tract-binding homolog 2
T50_H	1	MtrunA17Chr1_9670929	1.4e-06	chr1:9670929..9670929	MtrunA17_Chr1g0158931	-	-	Yes	No			Medtr1g028460	bidirectional sugar transporter SWEET3
T50_H	1	MtrunA17Chr1_9759324	2.27e-06	chr1:9756153..9759324	MtrunA17_Chr1g0158981	-	Yes	-	No			Medtr1g028580	plastid division PDV1
T50_H	1	MtrunA17Chr1_9759324	2.27e-06	chr1:9756153..9759324	MtrunA17_Chr1g0158991	-	-	-	YES			Medtr1g028600	inorganic phosphate transporter 1-11-like
T50_H	6	MtrunA17Chr6_21753046	2.67e-06	chr6:21753046..21753046	N/A	-	-	-
T50_H	1	MtrunA17Chr1_9623549	3.04e-06	chr1:9623549..9623549	MtrunA17_Chr1g0158871	-	-	-	No			Medtr1g028380	abscisic acid receptor PYL8
T50_H	1	MtrunA17Chr1_9623549	3.04e-06	chr1:9623549..9623549	MtrunA17_Chr1g0158881	Yes	-	-	No			Medtr1g028390	ATP-dependent zinc metalloprotease FTSH chloroplastic mitochondrial-like
T50_H	2	MtrunA17Chr2_38800303	3.32e-06	chr2:38800303..38800303	MtrunA17_Chr2g0316611	-	-	-	No				2-isopropylmalate synthase
T50_H	4	MtrunA17Chr4_12083681	3.73e-06	chr4:12072257..12083681	MtrunA17_Chr4g0014721	Yes	Yes	-	YES			Medtr4g033265	late embryogenesis abundant (LEA) family
T50_H	4	MtrunA17Chr4_12083681	3.73e-06	chr4:12072257..12083681	MtrunA17_Chr4g0014731	-	-	-	No			Medtr4g033235	26S protease regulatory subunit 6A homolog
T50_H	7	MtrunA17Chr7_37960544	4.47e-06	chr7:37960544..37960544	MtrunA17_Chr7g0250481	Yes	-	Yes	No			Medtr7g081750	subtilisin-like protease Glyma18g48580
T50_H	7	MtrunA17Chr7_499752	4.75e-06	chr7:499752..499752	MtrunA17_Chr7g0214401	-	-	-
T50_H	7	MtrunA17Chr7_499752	4.75e-06	chr7:499752..499752	MtrunA17_Chr7g0214411	-	-	-	YES			Medtr7g005860	hypothetical protein MtrDRAFT_AC152184g30v2
T50_H	7	MtrunA17Chr7_499752	4.75e-06	chr7:499752..499752	MtrunA17_Chr7g0214421	-	-	-	No				---NA---
T50_H	7	MtrunA17Chr7_499752	4.75e-06	chr7:499752..499752	MtrunA17_Chr7g0214431	-	-	Yes	No			Medtr7g005870	pentatricopeptide repeat-containing At2g44880
T50_H	5	MtrunA17Chr5_32215561	4.83e-06	chr5:32213673..32216250	MtrunA17_Chr5g0431311	Yes	-	-	No			Medtr5g072620	cinnamoyl- reductase 1
T50_H	5	MtrunA17Chr5_8120868	5.25e-06	chr5:8120868..8120868	MtrunA17_Chr5g0404781	-	-	-	No	STY-LRP1	transcription factor	Medtr5g021130	SHI RELATED SEQUENCE 1-like
T50_H	5	MtrunA17Chr5_8120868	5.25e-06	chr5:8120868..8120868	MtrunA17_Chr5g0404781	-	-	-	No	STY-LRP1	transcription factor	Medtr5g021130	SHI RELATED SEQUENCE 1-like
T50_H	5	MtrunA17Chr5_8120868	5.25e-06	chr5:8120868..8120868	MtrunA17_Chr5g1021480	-	-	-
T50_H	3	MtrunA17Chr3_32537399	5.5e-06	chr3:32537399..32537399	N/A	-	-	-
T50_H	2	MtrunA17Chr2_6711246	5.56e-06	chr2:6710255..6714675	MtrunA17_Chr2g0286301	-	Yes	-	No			Medtr2g020020	lipase-like
T50_H	2	MtrunA17Chr2_6711246	5.56e-06	chr2:6710255..6714675	MtrunA17_Chr2g0286311	-	-	-	No			Medtr2g020030	prothymosin alpha-B-like
T50_H	2	MtrunA17Chr2_6711246	5.56e-06	chr2:6710255..6714675	MtrunA17_Chr2g0286321	-	-	-	YES				---NA---
T50_H	2	MtrunA17Chr2_6711246	5.56e-06	chr2:6710255..6714675	MtrunA17_Chr2g0286331	-	Yes	-	No	C2H2	transcription factor	Medtr2g020040	RING finger and CHY zinc finger domain-containing 1
T50_H	4	MtrunA17Chr4_38192039	5.9e-06	chr4:38192039..38193754	MtrunA17_Chr4g0040221	-	-	Yes	No			Medtr4g078390	O-acyltransferase WSD1
T50_H	3	MtrunA17Chr3_14078258	5.97e-06	chr3:14078258..14085517	MtrunA17_Chr3g0092501	Yes	Yes	-	No			Medtr3g040370	probable methyltransferase PMT2
T50_H	2	MtrunA17Chr2_20439111	5.98e-06	chr2:20439111..20439111	MtrunA17_Chr2g0302761	-	-	-
T50_H	8	MtrunA17Chr8_19465704	6.43e-06	chr8:19465704..19465704	N/A	-	-	-
T50_H	1	MtrunA17Chr1_9761227	6.79e-06	chr1:9761097..9761460	MtrunA17_Chr1g0158981	-	Yes	-	No			Medtr1g028580	plastid division PDV1
T50_H	1	MtrunA17Chr1_9761227	6.79e-06	chr1:9761097..9761460	MtrunA17_Chr1g0158991	-	-	-	YES			Medtr1g028600	inorganic phosphate transporter 1-11-like
T50_H	7	MtrunA17Chr7_51949547	7.81e-06	chr7:51949547..51949547	MtrunA17_Chr7g0270141	Yes	Yes	-	No			Medtr7g109730	nodal modulator 1
T50_H	7	MtrunA17Chr7_51949547	7.81e-06	chr7:51949547..51949547	MtrunA17_Chr7g0270161	-	-	-
T50_H	5	MtrunA17Chr5_42553014	8.19e-06	chr5:42553014..42553014	MtrunA17_Chr5g0445531	-	-	-	No			Medtr5g094660	cytochrome P450 family 71
T50_H	5	MtrunA17Chr5_42553014	8.19e-06	chr5:42553014..42553014	MtrunA17_Chr5g0445531	-	-	-	No			Medtr5g094660	cytochrome P450 family 71
T50_H	5	MtrunA17Chr5_42553014	8.19e-06	chr5:42553014..42553014	MtrunA17_Chr5g0445541	-	-	-	YES			Medtr5g094670	cytochrome P450 family 71
T50_H	2	MtrunA17Chr2_45798051	8.52e-06	chr2:45798051..45798051	MtrunA17_Chr2g0325951	-	-	-	No			Medtr2g093160	NRT1 PTR FAMILY -like
T50_H	2	MtrunA17Chr2_45798051	8.52e-06	chr2:45798051..45798051	MtrunA17_Chr2g1008736	-	-	-
T50_H	2	MtrunA17Chr2_37650802	8.54e-06	chr2:37647789..37650979	MtrunA17_Chr2g0315341	-	-	-	No	WRKY	transcription factor		WRKY family transcription factor
T50_H	2	MtrunA17Chr2_37650802	8.54e-06	chr2:37647789..37650979	MtrunA17_Chr2g0315351	-	-	-	No			Medtr2g075640	transcription factor
T50_H	6	MtrunA17Chr6_33747444	8.99e-06	chr6:33747444..33747536	MtrunA17_Chr6g0479131	-	-	-	No			Medtr6g071040	hypothetical protein MTR_6g071040
T50_H	8	MtrunA17Chr8_9743998	9.15e-06	chr8:9743998..9743998	MtrunA17_Chr8g0346721	-	-	-	No			Medtr8g027450	exportin-2
T50_H	8	MtrunA17Chr8_9743998	9.15e-06	chr8:9743998..9743998	MtrunA17_Chr8g0346731	-	-	-
T50_H	8	MtrunA17Chr8_8533644	9.64e-06	chr8:8533644..8533644	MtrunA17_Chr8g0345491	Yes	Yes	-	No			Medtr8g023620	serine threonine- phosphatase
T50_H	6	MtrunA17Chr6_33747659	9.84e-06	chr6:33747536..33747659	MtrunA17_Chr6g0479131	-	-	-	No			Medtr6g071040	hypothetical protein MTR_6g071040
T50_PL	6	MtrunA17Chr6_33747659	1.47e-06	chr6:33747536..33747659	MtrunA17_Chr6g0479131	-	-	-	No			Medtr6g071040	hypothetical protein MTR_6g071040
T50_PL	6	MtrunA17Chr6_39830638	2.71e-06	chr6:39830638..39835560	MtrunA17_Chr6g0485311	-	-	-	No			Medtr6g086340	Aldehyde dehydrogenase family 2 member C4
T50_PL	2	MtrunA17Chr2_18064177	2.9e-06	chr2:18060159..18066773	MtrunA17_Chr2g0300261	Yes	-	-	No	Hap2/NF-YA	transcription factor	Medtr2g041090	nuclear transcription factor Y subunit A-3-like isoform X2
T50_PL	2	MtrunA17Chr2_18064177	2.9e-06	chr2:18060159..18066773	MtrunA17_Chr2g0300271	-	-	-	No			Medtr2g041100	Nodule-specific Glycine Rich Peptide
T50_PL	2	MtrunA17Chr2_18064177	2.9e-06	chr2:18060159..18066773	MtrunA17_Chr2g0300281	-	-	-
T50_PL	2	MtrunA17Chr2_18064177	2.9e-06	chr2:18060159..18066773	MtrunA17_Chr2g0300291	-	-	-	YES			Medtr2g041140	DEAD-box ATP-dependent RNA helicase 28
T50_PL	2	MtrunA17Chr2_18064177	2.9e-06	chr2:18060159..18066773	MtrunA17_Chr2g1006465	-	-	-
T50_PL	4	MtrunA17Chr4_39247487	3.5e-06	chr4:39247487..39247487	MtrunA17_Chr4g0041691	-	Yes	-	YES				Transposon Ty3-G Gag-Pol poly
T50_PL	4	MtrunA17Chr4_39247487	3.5e-06	chr4:39247487..39247487	MtrunA17_Chr4g0041701	Yes	Yes	-	No			Medtr4g081010	polyubiquitin 3
T50_PL	4	MtrunA17Chr4_39247487	3.5e-06	chr4:39247487..39247487	MtrunA17_Chr4g0041711	Yes	Yes	-	No				---NA---
T50_PL	4	MtrunA17Chr4_39247487	3.5e-06	chr4:39247487..39247487	MtrunA17_Chr4g0041721	-	-	-	YES			Medtr4g080990	carboxy-terminal domain cyclin
T50_PL	2	MtrunA17Chr2_35821851	4.6e-06	chr2:35811086..35851445	MtrunA17_Chr2g0312991	-	-	Yes	No			Medtr2g070570	transmembrane protein, putative
T50_PL	2	MtrunA17Chr2_35821851	4.6e-06	chr2:35811086..35851445	MtrunA17_Chr2g0313001	-	-	Yes	No			Medtr2g070580	ribosomal L14p L23e
T50_PL	2	MtrunA17Chr2_35821851	4.6e-06	chr2:35811086..35851445	MtrunA17_Chr2g0313011	Yes	-	-	No	C2H2	transcription factor	Medtr2g070630	RING U-box superfamily isoform 1
T50_PL	2	MtrunA17Chr2_35821851	4.6e-06	chr2:35811086..35851445	MtrunA17_Chr2g0313021	-	-	-	No				---NA---
T50_PL	2	MtrunA17Chr2_35821851	4.6e-06	chr2:35811086..35851445	MtrunA17_Chr2g0313031	-	-	-	YES				F-box At1g80960-like
T50_PL	7	MtrunA17Chr7_30677878	4.94e-06	chr7:30677878..30677878	MtrunA17_Chr7g0240951	Yes	-	-	No			Medtr7g065890	phosphatidylinositol:ceramide inositolphosphotransferase 1
T50_PL	2	MtrunA17Chr2_1296918	4.96e-06	chr2:1296918..1296918	MtrunA17_Chr2g0278611	-	-	-	No			Medtr2g008100	serine decarboxylase
T50_PL	1	MtrunA17Chr1_9132248	5.56e-06	chr1:9132191..9132265	MtrunA17_Chr1g0158041	-	-	-	No				stress-induced receptor-like kinase
T50_PL	1	MtrunA17Chr1_9132248	5.56e-06	chr1:9132191..9132265	MtrunA17_Chr1g0158041	-	-	-	No				stress-induced receptor-like kinase
T50_PL	1	MtrunA17Chr1_9132248	5.56e-06	chr1:9132191..9132265	MtrunA17_Chr1g0158041	-	-	-	No				stress-induced receptor-like kinase
T50_PL	1	MtrunA17Chr1_9132248	5.56e-06	chr1:9132191..9132265	MtrunA17_Chr1g0158041	-	-	-	No				stress-induced receptor-like kinase
T50_PL	7	MtrunA17Chr7_39173745	6.14e-06	chr7:39173745..39193254	MtrunA17_Chr7g0252191	Yes	-	-	No			Medtr7g084070	myelin transcription factor 1
T50_PL	7	MtrunA17Chr7_39173745	6.14e-06	chr7:39173745..39193254	MtrunA17_Chr7g0252201	-	-	-	YES			Medtr7g084080	cytochrome C biogenesis ccsA
T50_PL	7	MtrunA17Chr7_39173745	6.14e-06	chr7:39173745..39193254	MtrunA17_Chr7g0252211	Yes	Yes	-	No	SET	chromatin remodeling	Medtr7g084090	histone-lysine N- H3 lysine-9 specific SUVH4
T50_PL	7	MtrunA17Chr7_39173745	6.14e-06	chr7:39173745..39193254	MtrunA17_Chr7g0252221	-	-	-	YES			Medtr7g084100	CLAVATA3 ESR
T50_PL	7	MtrunA17Chr7_39173745	6.14e-06	chr7:39173745..39193254	MtrunA17_Chr7g0252231	-	Yes	-	YES			Medtr7g084110	hypothetical protein MTR_7g084110
T50_PL	5	MtrunA17Chr5_15424610	6.23e-06	chr5:15422355..15424848	MtrunA17_Chr5g0414371	-	-	-	No			Medtr5g035665	DUF1262 family
T50_PL	1	MtrunA17Chr1_12885896	7.27e-06	chr1:12885896..12885896	MtrunA17_Chr1g0163131	-	-	-	YES	B3-Domain	transcription factor	Medtr1g035510	B3 DNA-binding domain
T50_PL	6	MtrunA17Chr6_39714525	7.93e-06	chr6:39714253..39716838	MtrunA17_Chr6g0485181	-	-	-
T50_PL	6	MtrunA17Chr6_39714525	7.93e-06	chr6:39714253..39716838	MtrunA17_Chr6g0485191	-	-	-	No			Medtr6g086170	probable sulfate transporter
T50_PL	6	MtrunA17Chr6_39714525	7.93e-06	chr6:39714253..39716838	MtrunA17_Chr6g1028432	-	-	-
T50_PL	6	MtrunA17Chr6_39714525	7.93e-06	chr6:39714253..39716838	MtrunA17_Chr6g1028433	-	-	-
T50_PL	5	MtrunA17Chr5_10919436	9.01e-06	chr5:10919436..10919436	MtrunA17_Chr5g0409021	-	-	-	No				3-hydroxy-3-methylglutaryl-coenzyme A reductase
T50_PL	5	MtrunA17Chr5_10919436	9.01e-06	chr5:10919436..10919436	MtrunA17_Chr5g0409031	Yes	Yes	Yes	No			Medtr5g026500	3-hydroxy-3-methylglutaryl-coenzyme A reductase
T50_PL	5	MtrunA17Chr5_10919436	9.01e-06	chr5:10919436..10919436	MtrunA17_Chr5g0409041	Yes	Yes	-	No			Medtr5g026510	LRR receptor-like serine threonine- kinase FEI 1
T50_PL	6	MtrunA17Chr6_33690234	9.01e-06	chr6:33690234..33690234	MtrunA17_Chr6g0479091	Yes	-	-	No				cell division cycle-associated 7
T80T20_C	1	MtrunA17Chr1_21408057	8.32e-07	chr1:21408057..21408057	MtrunA17_Chr1g0172451	-	Yes	-	No				DNA topoisomerase IV
T80T20_C	1	MtrunA17Chr1_21408057	8.32e-07	chr1:21408057..21408057	MtrunA17_Chr1g0172461	Yes	Yes	Yes	No			Medtr1g051315	DNA topoisomerase IV
T80T20_C	4	MtrunA17Chr4_3529985	8.75e-07	chr4:3529985..3529985	N/A	-	-	-
T80T20_C	4	MtrunA17Chr4_30321442	9.01e-07	chr4:30321442..30321442	N/A	-	-	-
T80T20_C	6	MtrunA17Chr6_28034755	1.69e-06	chr6:28032838..28034755	N/A	-	-	-
T80T20_C	5	MtrunA17Chr5_11977225	2.29e-06	chr5:11977225..11977225	MtrunA17_Chr5g0410381	-	-	-	YES			Medtr5g028510	ankyrin repeat
T80T20_C	5	MtrunA17Chr5_11977225	2.29e-06	chr5:11977225..11977225	MtrunA17_Chr5g0410391	-	-	-	No				hypothetical protein MTR_6g092155
T80T20_C	5	MtrunA17Chr5_19788129	2.43e-06	chr5:19788129..19788129	MtrunA17_Chr5g0419451	-	-	-	No			Medtr5g045250	cytochrome P450 78A5-like
T80T20_C	6	MtrunA17Chr6_30337462	2.76e-06	chr6:30337116..30337660	N/A	-	-	-
T80T20_C	6	MtrunA17Chr6_39148520	3.64e-06	chr6:39141631..39168470	MtrunA17_Chr6g0484631	Yes	-	Yes	No			Medtr6g084600	hypothetical protein MTR_6g084600
T80T20_C	6	MtrunA17Chr6_39148520	3.64e-06	chr6:39141631..39168470	MtrunA17_Chr6g1028378	-	-	-
T80T20_C	3	MtrunA17Chr3_39231234	4.1e-06	chr3:39230585..39231234	MtrunA17_Chr3g0118651	-	Yes	Yes	No			Medtr3g479460	linoleate 13S-lipoxygenase 2- chloroplastic-like
T80T20_C	3	MtrunA17Chr3_39231234	4.1e-06	chr3:39230585..39231234	MtrunA17_Chr3g0118661	-	-	-	No			Medtr3g479470	UDP-glucosyltransferase family
T80T20_C	3	MtrunA17Chr3_39231234	4.1e-06	chr3:39230585..39231234	MtrunA17_Chr3g0118661	-	-	-	No			Medtr3g479470	UDP-glucosyltransferase family
T80T20_C	4	MtrunA17Chr4_29830480	4.26e-06	chr4:29830480..29830480	MtrunA17_Chr4g0028831	-	Yes	-	No	PHD	chromatin regulator	Medtr4g058700	zinc C3HC4 type (RING finger)
T80T20_C	4	MtrunA17Chr4_29830480	4.26e-06	chr4:29830480..29830480	MtrunA17_Chr4g0028841	Yes	Yes	-	No			Medtr4g058710	receptor-like serine threonine- kinase NCRK
T80T20_C	8	MtrunA17Chr8_49253658	4.46e-06	chr8:49253658..49253658	N/A	-	-	-
T80T20_C	3	MtrunA17Chr3_7133452	4.75e-06	chr3:7131487..7133844	MtrunA17_Chr3g0085691	-	-	Yes	No			Medtr3g022850	crossover junction endonuclease MUS81
T80T20_C	3	MtrunA17Chr3_7133452	4.75e-06	chr3:7131487..7133844	MtrunA17_Chr3g0085701	-	-	Yes	No			Medtr3g022870	disease resistance (CC-NBS-LRR class) family
T80T20_C	7	MtrunA17Chr7_32582322	4.78e-06	chr7:32582322..32582322	MtrunA17_Chr7g0243271	-	-	Yes	No			Medtr7g070050	abscisic acid receptor PYL4
T80T20_C	7	MtrunA17Chr7_16631090	4.86e-06	chr7:16631090..16631090	N/A	-	-	-
T80T20_C	8	MtrunA17Chr8_24426960	5.02e-06	chr8:24426960..24426960	MtrunA17_Chr8g0360331	-	-	-	YES			Medtr0324s0040	transmembrane partial
T80T20_C	5	MtrunA17Chr5_44217134	6.15e-06	chr5:44217134..44224590	MtrunA17_Chr5g0448131	-	-	-	YES	C2H2	transcription factor	Medtr5g098230	DWNN A CCHC-type zinc finger
T80T20_C	5	MtrunA17Chr5_44217134	6.15e-06	chr5:44217134..44224590	MtrunA17_Chr5g0448131	-	-	-	YES	CCHC(Zn)	transcription factor interactor and regulator	Medtr5g098230	DWNN A CCHC-type zinc finger
T80T20_C	5	MtrunA17Chr5_44217134	6.15e-06	chr5:44217134..44224590	MtrunA17_Chr5g0448141	-	Yes	-	No			Medtr5g098250	transmembrane emp24 domain-containing p24beta2
T80T20_C	5	MtrunA17Chr5_44217134	6.15e-06	chr5:44217134..44224590	MtrunA17_Chr5g1024776	-	-	-
T80T20_C	6	MtrunA17Chr6_21075480	6.66e-06	chr6:21075480..21075480	N/A	-	-	-
T80T20_C	5	MtrunA17Chr5_27815090	6.68e-06	chr5:27815090..27815090	MtrunA17_Chr5g0425761	-	-	-	No			Medtr5g063310	VQ motif-containing family
T80T20_C	6	MtrunA17Chr6_28796475	7.71e-06	chr6:28796475..28796483	MtrunA17_Chr6g0474751	-	Yes	-	No			Medtr0007s0140	disease resistance (TIR-NBS-LRR class)
T80T20_C	6	MtrunA17Chr6_28796475	7.71e-06	chr6:28796475..28796483	MtrunA17_Chr6g0474761	-	-	-	No			Medtr0007s0140	disease resistance (TIR-NBS-LRR class)
T80T20_C	7	MtrunA17Chr7_13142521	8.87e-06	chr7:13139967..13142521	MtrunA17_Chr7g0228001	-	-	-	No			Medtr7g034390	CASP At5g40300
T80T20_C	7	MtrunA17Chr7_13142521	8.87e-06	chr7:13139967..13142521	MtrunA17_Chr7g0228011	-	Yes	-	No			Medtr7g034395	2-methylene-furan-3-one reductase-like
T80T20_C	7	MtrunA17Chr7_29829890	9.25e-06	chr7:29829890..29829890	MtrunA17_Chr7g0239921	-	-	-	YES			Medtr7g063920	DUF674 family
T80T20_C	3	MtrunA17Chr3_42128683	9.69e-06	chr3:42128683..42128683	MtrunA17_Chr3g0122671	-	Yes	-	No			Medtr3g085570	F-box kelch-repeat At1g67480
T80T20_C	3	MtrunA17Chr3_42128683	9.69e-06	chr3:42128683..42128683	MtrunA17_Chr3g0122681	Yes	Yes	-	No			Medtr3g085570	F-box kelch-repeat At1g67480-like
T80T20_C	3	MtrunA17Chr3_42128683	9.69e-06	chr3:42128683..42128683	MtrunA17_Chr3g0122691	-	-	-	YES			Medtr3g085580	ribosome biogenesis GTPase
T80T20_C	3	MtrunA17Chr3_42128683	9.69e-06	chr3:42128683..42128683	MtrunA17_Chr3g0122701	Yes	Yes	-	No			Medtr3g085590	nuclear pore complex NUP54
T80T20_C	8	MtrunA17Chr8_15424565	9.73e-06	chr8:15424565..15424565	MtrunA17_Chr8g0353651	-	-	Yes	No				H+-transporting two-sector alpha beta central related
T80T20_C	8	MtrunA17Chr8_15424565	9.73e-06	chr8:15424565..15424565	MtrunA17_Chr8g0353671	-	-	-	YES				sulfotransferase
T80T20_C	8	MtrunA17Chr8_15424565	9.73e-06	chr8:15424565..15424565	MtrunA17_Chr8g0353681	-	-	-	YES				---NA---
T80T20_C	8	MtrunA17Chr8_15424565	9.73e-06	chr8:15424565..15424565	MtrunA17_Chr8g0353691	-	-	-	No			Medtr8g040430	sulfotransferase
T80T20_C	8	MtrunA17Chr8_15424565	9.73e-06	chr8:15424565..15424565	MtrunA17_Chr8g0353701	-	-	-	No				---NA---
T80T20_C	6	MtrunA17Chr6_21692260	9.85e-06	chr6:21692260..21692260	MtrunA17_Chr6g0471171	-	-	-	YES				adenylate isopentenyltransferase
T80T20_C	3	MtrunA17Chr3_40523333	9.92e-06	chr3:40518746..40529931	MtrunA17_Chr3g0120441	-	-	Yes	No			Medtr3g082120	Leucine-rich repeat family
T80T20_C	3	MtrunA17Chr3_40523333	9.92e-06	chr3:40518746..40529931	MtrunA17_Chr3g0120451	-	-	Yes	No			Medtr3g082130	receptor 12
T80T20_C	3	MtrunA17Chr3_40523333	9.92e-06	chr3:40518746..40529931	MtrunA17_Chr3g0120461	-	-	-	No			Medtr3g082140	transmembrane 9 superfamily member 12-like
T80T20_C	3	MtrunA17Chr3_40523333	9.92e-06	chr3:40518746..40529931	MtrunA17_Chr3g0120471	Yes	Yes	-	No			Medtr3g082150	glucose-1-phosphate adenylyltransferase small subunit chloroplastic
T80T20_H	1	MtrunA17Chr1_23813282	2.35e-07	chr1:23813282..23813282	N/A	-	-	-
T80T20_H	1	MtrunA17Chr1_27752243	1.02e-06	chr1:27750570..27752243	MtrunA17_Chr1g0176261	Yes	Yes	-	No			Medtr1g054310	40S ribosomal S5
T80T20_H	1	MtrunA17Chr1_27752243	1.02e-06	chr1:27750570..27752243	MtrunA17_Chr1g0176271	-	-	-	No			Medtr1g054315	#NAME?
T80T20_H	8	MtrunA17Chr8_29416076	1.05e-06	chr8:29416076..29416076	MtrunA17_Chr8g0365241	Yes	Yes	-	No			Medtr8g064200	flavonol synthase flavanone 3-hydroxylase
T80T20_H	2	MtrunA17Chr2_19576022	1.69e-06	chr2:19569365..19580297	MtrunA17_Chr2g0301901	-	-	-	YES				subtilisin-like serine endopeptidase family
T80T20_H	2	MtrunA17Chr2_19576022	1.69e-06	chr2:19569365..19580297	MtrunA17_Chr2g0301911	-	-	-	YES			Medtr2g044630	subtilisin-like serine endopeptidase family
T80T20_H	2	MtrunA17Chr2_19576022	1.69e-06	chr2:19569365..19580297	MtrunA17_Chr2g0301921	-	-	-	YES				subtilisin-like serine endopeptidase family
T80T20_H	2	MtrunA17Chr2_19576022	1.69e-06	chr2:19569365..19580297	MtrunA17_Chr2g0301931	-	Yes	-	No			Medtr2g044660	pectinesterase pectinesterase inhibitor 45
T80T20_H	2	MtrunA17Chr2_19576022	1.69e-06	chr2:19569365..19580297	MtrunA17_Chr2g0301941	-	Yes	-	No			Medtr2g044660	pectinesterase pectinesterase inhibitor 45
T80T20_H	5	MtrunA17Chr5_18482471	1.98e-06	chr5:18482471..18482471	MtrunA17_Chr5g0417861	-	-	-	YES			Medtr5g042180	DUF4378 domain
T80T20_H	5	MtrunA17Chr5_18482471	1.98e-06	chr5:18482471..18482471	MtrunA17_Chr5g0417871	-	Yes	-	No			Medtr5g042200	O-fucosyltransferase family
T80T20_H	6	MtrunA17Chr6_33747444	2e-06	chr6:33747444..33747536	MtrunA17_Chr6g0479131	-	-	-	No			Medtr6g071040	hypothetical protein MTR_6g071040
T80T20_H	5	MtrunA17Chr5_1494253	2.74e-06	chr5:1492781..1494987	MtrunA17_Chr5g0395481	-	Yes	-	No	C2H2	transcription factor	Medtr5g007710	ERAD-associated E3 ubiquitin- ligase HRD1B-like
T80T20_H	5	MtrunA17Chr5_1494253	2.74e-06	chr5:1492781..1494987	MtrunA17_Chr5g0395501	Yes	-	-	No			Medtr5g007713	chalcone synthase
T80T20_H	5	MtrunA17Chr5_1494253	2.74e-06	chr5:1492781..1494987	MtrunA17_Chr5g0395511	-	-	-	YES				cytochrome P450 family
T80T20_H	5	MtrunA17Chr5_1494253	2.74e-06	chr5:1492781..1494987	MtrunA17_Chr5g0395521	-	-	-	No			Medtr5g007717	chalcone synthase
T80T20_H	5	MtrunA17Chr5_1494253	2.74e-06	chr5:1492781..1494987	MtrunA17_Chr5g0395531	-	-	-	YES			Medtr5g007723	chalcone partial
T80T20_H	8	MtrunA17Chr8_4415975	4.02e-06	chr8:4415975..4415975	MtrunA17_Chr8g0340681	-	-	-	YES				transmembrane protein, putative
T80T20_H	7	MtrunA17Chr7_53951851	4.65e-06	chr7:53951202..53951851	MtrunA17_Chr7g0273081	Yes	-	Yes	No	bHLH	transcription factor	Medtr7g113830	transcription factor bHLH94-like
T80T20_H	5	MtrunA17Chr5_1035122	4.76e-06	chr5:1023284..1039883	MtrunA17_Chr5g0394711	Yes	-	-	No			Medtr5g006610	RDM1-like
T80T20_H	5	MtrunA17Chr5_1035122	4.76e-06	chr5:1023284..1039883	MtrunA17_Chr5g0394721	-	-	-	No			Medtr5g006640	pentatricopeptide repeat-containing mitochondrial
T80T20_H	5	MtrunA17Chr5_1035122	4.76e-06	chr5:1023284..1039883	MtrunA17_Chr5g0394731	-	-	-	No			Medtr5g006650	Triacylglycerol lipase 2
T80T20_H	5	MtrunA17Chr5_1035122	4.76e-06	chr5:1023284..1039883	MtrunA17_Chr5g0394741	Yes	-	-	No			Medtr5g006660	ATP-dependent RNA helicase mitochondrial
T80T20_H	6	MtrunA17Chr6_33747659	4.9e-06	chr6:33747536..33747659	MtrunA17_Chr6g0479131	-	-	-	No			Medtr6g071040	hypothetical protein MTR_6g071040
T80T20_H	1	MtrunA17Chr1_20073648	5.11e-06	chr1:20073648..20073656	MtrunA17_Chr1g0171271	Yes	-	-	No			Medtr1g050492	cleavage and polyadenylation specificity factor subunit 2
T80T20_H	1	MtrunA17Chr1_20073648	5.11e-06	chr1:20073648..20073656	MtrunA17_Chr1g0171281	-	-	-	No			Medtr1g050495	pentatricopeptide (PPR) repeat
T80T20_H	4	MtrunA17Chr4_8674590	5.46e-06	chr4:8674590..8680710	MtrunA17_Chr4g0011071	-	-	-	YES	Homeodomain-LIKE	transcription regulator	Medtr4g023980	response regulator receiver domain
T80T20_H	4	MtrunA17Chr4_8674590	5.46e-06	chr4:8674590..8680710	MtrunA17_Chr4g0011071	-	-	-	YES	RR-A-type	response regulator and putative novel transcription factor	Medtr4g023980	response regulator receiver domain
T80T20_H	5	MtrunA17Chr5_1420505	6.19e-06	chr5:1420505..1420505	MtrunA17_Chr5g0395371	-	-	-	YES				hypothetical protein MTR_5g007545
T80T20_H	5	MtrunA17Chr5_1420505	6.19e-06	chr5:1420505..1420505	MtrunA17_Chr5g0395381	-	-	-	No			Medtr5g007550	geraniol 8-hydroxylase-like
T80T20_H	1	MtrunA17Chr1_9670929	6.3e-06	chr1:9670929..9670929	MtrunA17_Chr1g0158921	Yes	Yes	-	No			Medtr1g028440	polypyrimidine tract-binding homolog 2
T80T20_H	1	MtrunA17Chr1_9670929	6.3e-06	chr1:9670929..9670929	MtrunA17_Chr1g0158931	-	-	Yes	No			Medtr1g028460	bidirectional sugar transporter SWEET3
T80T20_H	5	MtrunA17Chr5_7370062	6.85e-06	chr5:7370062..7372741	MtrunA17_Chr5g0403591	Yes	-	-	No			Medtr5g019480	NEDD8-conjugating enzyme Ubc12
T80T20_H	5	MtrunA17Chr5_7370062	6.85e-06	chr5:7370062..7372741	MtrunA17_Chr5g0403591	Yes	-	-	No			Medtr5g019480	NEDD8-conjugating enzyme Ubc12
T80T20_H	5	MtrunA17Chr5_7370062	6.85e-06	chr5:7370062..7372741	MtrunA17_Chr5g0403601	-	-	-	No			Medtr5g019490	Major facilitator superfamily isoform 1
T80T20_H	5	MtrunA17Chr5_7370062	6.85e-06	chr5:7370062..7372741	MtrunA17_Chr5g0403611	Yes	Yes	-	No			Medtr5g019500	transmembrane protein, putative
T80T20_H	1	MtrunA17Chr1_29349754	8.13e-06	chr1:29348896..29349754	N/A	-	-	-
T80T20_H	1	MtrunA17Chr1_24218506	8.38e-06	chr1:24212708..24227033	MtrunA17_Chr1g0173841	-	-	-	No	C2H2	transcription factor		zinc finger WIP2-like
T80T20_H	4	MtrunA17Chr4_50304705	8.55e-06	chr4:50304522..50304705	MtrunA17_Chr4g0056921	Yes	Yes	-	No			Medtr4g102170	40S ribosomal S13
T80T20_H	4	MtrunA17Chr4_50304705	8.55e-06	chr4:50304522..50304705	MtrunA17_Chr4g0056931	-	-	-	No			Medtr4g102260	esterase lipase thioesterase family
T80T20_H	2	MtrunA17Chr2_38800303	9.19e-06	chr2:38800303..38800303	MtrunA17_Chr2g0316611	-	-	-	No				2-isopropylmalate synthase
T80T20_H	1	MtrunA17Chr1_23421614	9.64e-06	chr1:23421175..23421614	MtrunA17_Chr1g0173511	-	-	-	YES			Medtr1g052505	probable inactive purple acid phosphatase 27
T80T20_H	1	MtrunA17Chr1_23421614	9.64e-06	chr1:23421175..23421614	MtrunA17_Chr1g0173521	Yes	Yes	-	No			Medtr1g052515	probable galactinol--sucrose galactosyltransferase 2
T80T20_H	3	MtrunA17Chr3_14867707	9.86e-06	chr3:14867707..14867707	MtrunA17_Chr3g0093041	Yes	Yes	Yes	No			Medtr3g437990	ABC transporter A family member 2
T80T20_H	3	MtrunA17Chr3_14867707	9.86e-06	chr3:14867707..14867707	MtrunA17_Chr3g0093051	-	Yes	Yes	No			Medtr3g437990	ABC transporter A family member 2
T80T20_H	8	MtrunA17Chr8_29416003	9.93e-06	chr8:29416003..29417381	MtrunA17_Chr8g0365241	Yes	Yes	-	No			Medtr8g064200	flavonol synthase flavanone 3-hydroxylase
T80T20_PL	2	MtrunA17Chr2_18061650	5.59e-07	chr2:18057309..18066479	MtrunA17_Chr2g0300261	Yes	-	-	No	Hap2/NF-YA	transcription factor	Medtr2g041090	nuclear transcription factor Y subunit A-3-like isoform X2
T80T20_PL	2	MtrunA17Chr2_18061650	5.59e-07	chr2:18057309..18066479	MtrunA17_Chr2g0300271	-	-	-	No			Medtr2g041100	Nodule-specific Glycine Rich Peptide
T80T20_PL	2	MtrunA17Chr2_18061650	5.59e-07	chr2:18057309..18066479	MtrunA17_Chr2g0300281	-	-	-
T80T20_PL	2	MtrunA17Chr2_18061650	5.59e-07	chr2:18057309..18066479	MtrunA17_Chr2g0300291	-	-	-	YES			Medtr2g041140	DEAD-box ATP-dependent RNA helicase 28
T80T20_PL	2	MtrunA17Chr2_18061650	5.59e-07	chr2:18057309..18066479	MtrunA17_Chr2g1006465	-	-	-
T80T20_PL	5	MtrunA17Chr5_15424610	6.85e-07	chr5:15422355..15424848	MtrunA17_Chr5g0414371	-	-	-	No			Medtr5g035665	DUF1262 family
T80T20_PL	2	MtrunA17Chr2_18060363	1.04e-06	chr2:18060363..18060363	MtrunA17_Chr2g0300261	Yes	-	-	No	Hap2/NF-YA	transcription factor	Medtr2g041090	nuclear transcription factor Y subunit A-3-like isoform X2
T80T20_PL	2	MtrunA17Chr2_18060363	1.04e-06	chr2:18060363..18060363	MtrunA17_Chr2g0300271	-	-	-	No			Medtr2g041100	Nodule-specific Glycine Rich Peptide
T80T20_PL	2	MtrunA17Chr2_18060363	1.04e-06	chr2:18060363..18060363	MtrunA17_Chr2g0300281	-	-	-
T80T20_PL	2	MtrunA17Chr2_18060363	1.04e-06	chr2:18060363..18060363	MtrunA17_Chr2g1006465	-	-	-
T80T20_PL	1	MtrunA17Chr1_29272755	1.63e-06	chr1:29270774..29272755	MtrunA17_Chr1g0177681	-	-	-	YES			Medtr1g057590	hypothetical protein MTR_1g057590
T80T20_PL	1	MtrunA17Chr1_29272755	1.63e-06	chr1:29270774..29272755	MtrunA17_Chr1g0177691	-	-	-	YES			Medtr1g057600	hypothetical protein MTR_1g057600
T80T20_PL	2	MtrunA17Chr2_18063246	2.07e-06	chr2:18057309..18066773	MtrunA17_Chr2g0300261	Yes	-	-	No	Hap2/NF-YA	transcription factor	Medtr2g041090	nuclear transcription factor Y subunit A-3-like isoform X2
T80T20_PL	2	MtrunA17Chr2_18063246	2.07e-06	chr2:18057309..18066773	MtrunA17_Chr2g0300271	-	-	-	No			Medtr2g041100	Nodule-specific Glycine Rich Peptide
T80T20_PL	2	MtrunA17Chr2_18063246	2.07e-06	chr2:18057309..18066773	MtrunA17_Chr2g0300281	-	-	-
T80T20_PL	2	MtrunA17Chr2_18063246	2.07e-06	chr2:18057309..18066773	MtrunA17_Chr2g0300291	-	-	-	YES			Medtr2g041140	DEAD-box ATP-dependent RNA helicase 28
T80T20_PL	2	MtrunA17Chr2_18063246	2.07e-06	chr2:18057309..18066773	MtrunA17_Chr2g1006465	-	-	-
T80T20_PL	5	MtrunA17Chr5_14859771	2.19e-06	chr5:14843842..14865244	MtrunA17_Chr5g0413651	-	-	-	No			Medtr5g034420	deoxynucleoside triphosphate triphosphohydrolase SAMHD1 homolog
T80T20_PL	5	MtrunA17Chr5_14859771	2.19e-06	chr5:14843842..14865244	MtrunA17_Chr5g0413661	Yes	Yes	-	No				RNA-binding 25 isoform X1
T80T20_PL	5	MtrunA17Chr5_14859771	2.19e-06	chr5:14843842..14865244	MtrunA17_Chr5g0413671	Yes	Yes	-	No			Medtr5g034430	RNA-binding 25-like isoform X2
T80T20_PL	5	MtrunA17Chr5_14859771	2.19e-06	chr5:14843842..14865244	MtrunA17_Chr5g0413681	-	Yes	Yes	No	C2H2	transcription factor	Medtr5g034440	U-box domain-containing 19
T80T20_PL	5	MtrunA17Chr5_14859771	2.19e-06	chr5:14843842..14865244	MtrunA17_Chr5g0413691	-	-	-	YES				---NA---
T80T20_PL	5	MtrunA17Chr5_14859771	2.19e-06	chr5:14843842..14865244	MtrunA17_Chr5g0413701	Yes	Yes	-	No			Medtr5g034470	spermidine synthase
T80T20_PL	7	MtrunA17Chr7_3715599	2.64e-06	chr7:3712866..3715599	MtrunA17_Chr7g0218341	Yes	-	-	No			Medtr7g012260	cyclic nucleotide-gated ion channel 2
T80T20_PL	7	MtrunA17Chr7_3715599	2.64e-06	chr7:3712866..3715599	MtrunA17_Chr7g0218351	-	-	-
T80T20_PL	7	MtrunA17Chr7_3651487	2.76e-06	chr7:3647073..3652346	MtrunA17_Chr7g0218311	Yes	Yes	Yes	No			Medtr7g012120	UDP-glucosyltransferase family
T80T20_PL	7	MtrunA17Chr7_3651487	2.76e-06	chr7:3647073..3652346	MtrunA17_Chr7g0218311	Yes	Yes	Yes	No			Medtr7g012120	UDP-glucosyltransferase family
T80T20_PL	7	MtrunA17Chr7_3651487	2.76e-06	chr7:3647073..3652346	MtrunA17_Chr7g0218311	Yes	Yes	Yes	No			Medtr7g012120	UDP-glucosyltransferase family
T80T20_PL	7	MtrunA17Chr7_3651487	2.76e-06	chr7:3647073..3652346	MtrunA17_Chr7g0218311	Yes	Yes	Yes	No			Medtr7g012120	UDP-glucosyltransferase family
T80T20_PL	7	MtrunA17Chr7_3651487	2.76e-06	chr7:3647073..3652346	MtrunA17_Chr7g1029171	-	-	-
T80T20_PL	5	MtrunA17Chr5_14811601	4.88e-06	chr5:14811601..14814052	MtrunA17_Chr5g0413621	Yes	-	Yes	No			Medtr5g034370	DUF936 family
T80T20_PL	5	MtrunA17Chr5_15093248	4.98e-06	chr5:15093248..15093283	MtrunA17_Chr5g0413911	-	-	-	YES			Medtr5g034900	cytochrome P450 89A2-like
T80T20_PL	5	MtrunA17Chr5_15093248	4.98e-06	chr5:15093248..15093283	MtrunA17_Chr5g0413921	-	-	-	No			Medtr5g034910	nodulin 21 -like transporter family
T80T20_PL	1	MtrunA17Chr1_29349754	5e-06	chr1:29348896..29349754	N/A	-	-	-
T80T20_PL	8	MtrunA17Chr8_21584331	5.09e-06	chr8:21584331..21584718	MtrunA17_Chr8g0358951	-	-	-	No			Medtr8g461380	cationic amino acid transporter vacuolar
T80T20_PL	8	MtrunA17Chr8_21584331	5.09e-06	chr8:21584331..21584718	MtrunA17_Chr8g0358961	Yes	-	-	No			Medtr8g461390	Heme-binding 2
T80T20_PL	8	MtrunA17Chr8_21584331	5.09e-06	chr8:21584331..21584718	MtrunA17_Chr8g0358971	-	-	-	No				SAUR-like auxin-responsive family
T80T20_PL	8	MtrunA17Chr8_21584331	5.09e-06	chr8:21584331..21584718	MtrunA17_Chr8g0358981	-	-	-	No			Medtr8g461410	SAUR-like auxin-responsive family
T80T20_PL	8	MtrunA17Chr8_21584331	5.09e-06	chr8:21584331..21584718	MtrunA17_Chr8g0358991	-	-	-	No			Medtr8g461420	SAUR-like auxin-responsive family
T80T20_PL	6	MtrunA17Chr6_12385098	5.32e-06	chr6:12385098..12385098	MtrunA17_Chr6g0463271	-	Yes	-	No			Medtr6g034405	ankyrin repeat domain-containing 2-like
T80T20_PL	6	MtrunA17Chr6_12385098	5.32e-06	chr6:12385098..12385098	MtrunA17_Chr6g0463271	-	Yes	-	No			Medtr6g034405	ankyrin repeat domain-containing 2-like
T80T20_PL	6	MtrunA17Chr6_12385098	5.32e-06	chr6:12385098..12385098	MtrunA17_Chr6g0463281	-	-	-	No				receptor 12
T80T20_PL	3	MtrunA17Chr3_14063905	5.58e-06	chr3:14063905..14064001	N/A	-	-	-
T80T20_PL	1	MtrunA17Chr1_15928322	5.74e-06	chr1:15928322..15928322	MtrunA17_Chr1g0166491	-	Yes	-	YES			Medtr1g041485	leguminosin group486 secreted peptide
T80T20_PL	1	MtrunA17Chr1_15928322	5.74e-06	chr1:15928322..15928322	MtrunA17_Chr1g0166501	-	-	-	No			Medtr1g041495	glycolipid transfer (GLTP) family
T80T20_PL	1	MtrunA17Chr1_23813282	6.35e-06	chr1:23813282..23813282	N/A	-	-	-
T80T20_PL	5	MtrunA17Chr5_3527353	7e-06	chr5:3524790..3528310	MtrunA17_Chr5g0398801	Yes	-	-	No			Medtr5g011910	40S ribosomal S13
WEIGHT_C	8	MtrunA17Chr8_49244112	8.92e-20	chr8:49244112..49244112	MtrunA17_Chr8g0392741	Yes	Yes	Yes	No			Medtr8g106840	MOTHER of FT and TF 1
WEIGHT_C	7	MtrunA17Chr7_38013357	7.15e-12	chr7:38013357..38013357	MtrunA17_Chr7g0250541	Yes	Yes	-	No			Medtr7g081660	plasminogen activator inhibitor 1 RNA-binding -like
WEIGHT_C	5	MtrunA17Chr5_14254661	1.17e-11	chr5:14254661..14254661	N/A	-	-	-
WEIGHT_C	8	MtrunA17Chr8_9678983	1.27e-10	chr8:9678983..9678983	MtrunA17_Chr8g0346631	-	-	-	YES				hypothetical protein MTR_8g027390
WEIGHT_C	8	MtrunA17Chr8_9678983	1.27e-10	chr8:9678983..9678983	MtrunA17_Chr8g0346641	-	-	-	YES			Medtr8g027415	transmembrane protein, putative
WEIGHT_C	8	MtrunA17Chr8_9678983	1.27e-10	chr8:9678983..9678983	MtrunA17_Chr8g0346651	-	-	-	YES			Medtr8g027420	serpin-ZX
WEIGHT_C	8	MtrunA17Chr8_9678983	1.27e-10	chr8:9678983..9678983	MtrunA17_Chr8g0346651	-	-	-	YES			Medtr8g027420	serpin-ZX
WEIGHT_C	8	MtrunA17Chr8_9678983	1.27e-10	chr8:9678983..9678983	MtrunA17_Chr8g0346661	-	-	-	YES			Medtr8g027420	serpin
WEIGHT_C	1	MtrunA17Chr1_29467295	2.26e-10	chr1:29467295..29467295	MtrunA17_Chr1g0177861	-	-	-
WEIGHT_C	4	MtrunA17Chr4_30860838	4.47e-10	chr4:30860838..30860838	MtrunA17_Chr4g0030211	-	-	-	No				H+-transporting two-sector alpha beta central related
WEIGHT_C	4	MtrunA17Chr4_10931454	6.71e-10	chr4:10931454..10931454	MtrunA17_Chr4g0013491	-	-	-	No				LRR receptor-like kinase family
WEIGHT_C	7	MtrunA17Chr7_47458670	5.58e-09	chr7:47458670..47458670	MtrunA17_Chr7g0263751	-	-	Yes	No				probable beta-1,4-xylosyltransferase IRX9
WEIGHT_C	8	MtrunA17Chr8_10232012	7.13e-07	chr8:10232012..10232012	MtrunA17_Chr8g0347241	-	-	-	YES				subtilisin-like serine protease
WEIGHT_C	8	MtrunA17Chr8_10232012	7.13e-07	chr8:10232012..10232012	MtrunA17_Chr8g0347251	Yes	-	-	No	WRKY	transcription factor	Medtr8g027860	probable WRKY transcription factor 53
WEIGHT_C	7	MtrunA17Chr7_34951740	1.03e-06	chr7:34938483..34951740	MtrunA17_Chr7g0246021	-	-	-	YES			Medtr7g075430	ankyrin repeat and zinc finger
WEIGHT_C	7	MtrunA17Chr7_34951740	1.03e-06	chr7:34938483..34951740	MtrunA17_Chr7g0246031	-	-	-	YES				serine threonine- phosphatase 7 long form homolog
WEIGHT_C	7	MtrunA17Chr7_34951740	1.03e-06	chr7:34938483..34951740	MtrunA17_Chr7g0246041	Yes	Yes	-	No			Medtr7g075453	fasciclin-like arabinogalactan 10
WEIGHT_C	7	MtrunA17Chr7_34951740	1.03e-06	chr7:34938483..34951740	MtrunA17_Chr7g1032334	-	-	-
WEIGHT_C	4	MtrunA17Chr4_43291199	1.25e-06	chr4:43291199..43291199	MtrunA17_Chr4g0047191	-	-	-	YES			Medtr4g088745	serine threonine- kinase HT1-like
WEIGHT_C	4	MtrunA17Chr4_43291199	1.25e-06	chr4:43291199..43291199	MtrunA17_Chr4g0047201	-	-	-	No			Medtr4g088750	serine threonine- kinase HT1-like
WEIGHT_C	2	MtrunA17Chr2_41597385	1.84e-06	chr2:41597385..41597385	N/A	-	-	-
WEIGHT_C	4	MtrunA17Chr4_22133841	2.32e-06	chr4:22133841..22133841	MtrunA17_Chr4g0022421	Yes	-	-	No			Medtr4g046123	serine arginine repetitive matrix 1-like
WEIGHT_C	5	MtrunA17Chr5_11628414	3.05e-06	chr5:11628352..11628414	N/A	-	-	-
WEIGHT_C	1	MtrunA17Chr1_11531007	3.8e-06	chr1:11531007..11531007	MtrunA17_Chr1g0161291	-	-	-	No	C2H2	transcription factor	Medtr1g032440	E3 ubiquitin ligase RIE1
WEIGHT_C	1	MtrunA17Chr1_11531007	3.8e-06	chr1:11531007..11531007	MtrunA17_Chr1g0161301	Yes	Yes	-	No			Medtr1g032450	40S ribosomal S2-4
WEIGHT_C	1	MtrunA17Chr1_11531007	3.8e-06	chr1:11531007..11531007	MtrunA17_Chr1g0161311	-	-	-	YES			Medtr1g032460	transmembrane protein, putative
WEIGHT_C	2	MtrunA17Chr2_23248377	4.17e-06	chr2:23248377..23248377	N/A	-	-	-
WEIGHT_C	2	MtrunA17Chr2_16437438	4.35e-06	chr2:16437438..16437699	MtrunA17_Chr2g0298501	-	-	-	No			Medtr2g037600	core-2 I-branching enzyme
WEIGHT_C	2	MtrunA17Chr2_16437438	4.35e-06	chr2:16437438..16437699	MtrunA17_Chr2g0298511	-	Yes	-	YES			Medtr2g037620	core-2 I-branching enzyme
WEIGHT_C	4	MtrunA17Chr4_45791032	4.66e-06	chr4:45791032..45791032	MtrunA17_Chr4g0051111	-	-	-	No			Medtr4g094395	hypothetical protein MTR_4g094395
WEIGHT_C	4	MtrunA17Chr4_45791032	4.66e-06	chr4:45791032..45791032	MtrunA17_Chr4g0051121	Yes	Yes	-	No			Medtr4g094398	60S ribosomal L3
WEIGHT_C	4	MtrunA17Chr4_63810253	4.7e-06	chr4:63810253..63810253	MtrunA17_Chr4g0075641	-	-	-	YES				importin subunit alpha-2-like
WEIGHT_C	4	MtrunA17Chr4_63810253	4.7e-06	chr4:63810253..63810253	MtrunA17_Chr4g0075651	-	-	-	No			Medtr4g132980	importin subunit alpha-2-like
WEIGHT_C	4	MtrunA17Chr4_63810253	4.7e-06	chr4:63810253..63810253	MtrunA17_Chr4g0075661	-	-	-	No			Medtr4g133000	Alkaline ceramidase 3
WEIGHT_C	8	MtrunA17Chr8_47520478	4.8e-06	chr8:47520478..47520478	MtrunA17_Chr8g0390261	-	-	-	No				sugar transport 14-like
WEIGHT_C	8	MtrunA17Chr8_47520478	4.8e-06	chr8:47520478..47520478	MtrunA17_Chr8g0390271	Yes	-	-	No			Medtr8g103020	probable inactive tRNA-specific adenosine deaminase 3 isoform X1
WEIGHT_C	8	MtrunA17Chr8_47520478	4.8e-06	chr8:47520478..47520478	MtrunA17_Chr8g0390281	Yes	-	-	No	AUX-IAA	transcription factor interactor and regulator	Medtr8g103030	auxin-responsive IAA27
WEIGHT_C	5	MtrunA17Chr5_16593372	4.85e-06	chr5:16593372..16593372	N/A	-	-	-
WEIGHT_C	1	MtrunA17Chr1_56050305	5.72e-06	chr1:56050305..56050305	MtrunA17_Chr1g0213051	-	-	-	YES			Medtr1g115890	chalcone-flavanone isomerase family
WEIGHT_C	1	MtrunA17Chr1_56050305	5.72e-06	chr1:56050305..56050305	MtrunA17_Chr1g0213061	-	-	-	No			Medtr1g115900	cationic peroxidase
WEIGHT_C	1	MtrunA17Chr1_56050305	5.72e-06	chr1:56050305..56050305	MtrunA17_Chr1g0213061	-	-	-	No			Medtr1g115900	cationic peroxidase
WEIGHT_C	4	MtrunA17Chr4_11161395	5.94e-06	chr4:11161207..11161395	MtrunA17_Chr4g0013761	-	-	-	No			Medtr4g030960	Sad1 UNC-like carboxy-terminal
WEIGHT_C	4	MtrunA17Chr4_11161395	5.94e-06	chr4:11161207..11161395	MtrunA17_Chr4g0013771	-	-	-	YES			Medtr4g030980	F-box interaction domain
WEIGHT_C	7	MtrunA17Chr7_8594617	6.4e-06	chr7:8594617..8594617	MtrunA17_Chr7g0223341	Yes	-	-	No				---NA---
WEIGHT_C	7	MtrunA17Chr7_8594617	6.4e-06	chr7:8594617..8594617	MtrunA17_Chr7g0223351	Yes	-	-	No			Medtr7g024765	acetyltransferase (GNAT) domain
WEIGHT_C	8	MtrunA17Chr8_41120661	6.67e-06	chr8:41118403..41122718	MtrunA17_Chr8g0380921	Yes	Yes	-	No			Medtr8g089180	UDP-arabinose 4-epimerase 1
WEIGHT_C	3	MtrunA17Chr3_20543763	6.88e-06	chr3:20543763..20543763	MtrunA17_Chr3g0096441	Yes	-	-	No			Medtr3g048270	DUF1296 family
WEIGHT_C	4	MtrunA17Chr4_32555816	6.97e-06	chr4:32555816..32555901	MtrunA17_Chr4g0032451	-	-	-	No			Medtr4g065050	hypothetical protein MTR_4g065050
WEIGHT_C	3	MtrunA17Chr3_7141206	7e-06	chr3:7141206..7141206	MtrunA17_Chr3g0085701	-	-	Yes	No			Medtr3g022870	disease resistance (CC-NBS-LRR class) family
WEIGHT_C	3	MtrunA17Chr3_6866894	7.07e-06	chr3:6866891..6866903	MtrunA17_Chr3g0085501	Yes	-	-	No			Medtr3g022300	LRR and NB-ARC domain disease resistance
WEIGHT_C	3	MtrunA17Chr3_6866894	7.07e-06	chr3:6866891..6866903	MtrunA17_Chr3g1009968	-	-	-
WEIGHT_C	5	MtrunA17Chr5_29175675	7.33e-06	chr5:29167190..29175675	MtrunA17_Chr5g0427331	-	-	-	No			Medtr5g066050	clathrin-adaptor medium chain AP-2
WEIGHT_C	5	MtrunA17Chr5_29175675	7.33e-06	chr5:29167190..29175675	MtrunA17_Chr5g0427341	Yes	Yes	-	No			Medtr5g066060	carbonic anhydrase family
WEIGHT_C	4	MtrunA17Chr4_11135854	7.41e-06	chr4:11135854..11140659	MtrunA17_Chr4g0013751	Yes	-	-	No			Medtr4g030930	molybdenum cofactor sulfurase
WEIGHT_C	5	MtrunA17Chr5_11744197	7.53e-06	chr5:11744197..11744197	MtrunA17_Chr5g0410091	Yes	-	-	No			Medtr5g027980	pentatricopeptide repeat-containing At1g31920
WEIGHT_C	5	MtrunA17Chr5_11744197	7.53e-06	chr5:11744197..11744197	MtrunA17_Chr5g0410101	-	-	-	No			Medtr5g028000	vacuolar sorting-associated 25
WEIGHT_C	1	MtrunA17Chr1_11399626	8.62e-06	chr1:11391367..11409901	MtrunA17_Chr1g0161081	Yes	Yes	-	No			Medtr1g032220	1-aminocyclopropane-1-carboxylate oxidase
WEIGHT_C	1	MtrunA17Chr1_11399626	8.62e-06	chr1:11391367..11409901	MtrunA17_Chr1g0161081	Yes	Yes	-	No			Medtr1g032220	1-aminocyclopropane-1-carboxylate oxidase
WEIGHT_C	1	MtrunA17Chr1_11399626	8.62e-06	chr1:11391367..11409901	MtrunA17_Chr1g0161091	Yes	-	-	No				---NA---
WEIGHT_C	1	MtrunA17Chr1_11399626	8.62e-06	chr1:11391367..11409901	MtrunA17_Chr1g0161101	-	-	-	YES			Medtr1g032230	1-aminocyclopropane-1-carboxylate oxidase
WEIGHT_C	1	MtrunA17Chr1_11399626	8.62e-06	chr1:11391367..11409901	MtrunA17_Chr1g0161101	-	-	-	YES			Medtr1g032230	1-aminocyclopropane-1-carboxylate oxidase
WEIGHT_C	1	MtrunA17Chr1_11399626	8.62e-06	chr1:11391367..11409901	MtrunA17_Chr1g0161111	-	Yes	Yes	YES			Medtr1g032250	1-aminocyclopropane-1-carboxylate oxidase
WEIGHT_C	1	MtrunA17Chr1_11399626	8.62e-06	chr1:11391367..11409901	MtrunA17_Chr1g0161111	-	Yes	Yes	YES			Medtr1g032250	1-aminocyclopropane-1-carboxylate oxidase
WEIGHT_C	1	MtrunA17Chr1_11399626	8.62e-06	chr1:11391367..11409901	MtrunA17_Chr1g0161121	-	-	-	No			Medtr1g032260	zinc finger chloroplastic-like
WEIGHT_C	7	MtrunA17Chr7_40902337	8.79e-06	chr7:40902337..40902337	N/A	-	-	-
WEIGHT_C	6	MtrunA17Chr6_39624701	9.79e-06	chr6:39624701..39624701	MtrunA17_Chr6g0485091	-	-	-	YES			Medtr6g086640	transmembrane protein, putative
WEIGHT_C	6	MtrunA17Chr6_39624701	9.79e-06	chr6:39624701..39624701	MtrunA17_Chr6g0485101	-	Yes	-	No			Medtr6g086630	probable ADP-ribosylation factor GTPase-activating AGD14 isoform X1
WEIGHT_H	3	MtrunA17Chr3_25935693	1.56e-21	chr3:25935693..25935693	MtrunA17_Chr3g0101491	-	-	-	YES			Medtr3g056715	ADP-glucose pyrophosphorylase small partial
WEIGHT_H	5	MtrunA17Chr5_7536247	6.8e-20	chr5:7536247..7536247	MtrunA17_Chr5g0403791	Yes	-	-	No			Medtr5g019810	DNA-directed RNA polymerase III subunit RPC5
WEIGHT_H	8	MtrunA17Chr8_49244112	4.65e-17	chr8:49244112..49244112	MtrunA17_Chr8g0392741	Yes	Yes	Yes	No			Medtr8g106840	MOTHER of FT and TF 1
WEIGHT_H	6	MtrunA17Chr6_11563503	9.88e-12	chr6:11563503..11563503	MtrunA17_Chr6g0462541	-	-	-	No			Medtr6g033660	UDP-glucosyl transferase 88A1
WEIGHT_H	6	MtrunA17Chr6_11563503	9.88e-12	chr6:11563503..11563503	MtrunA17_Chr6g1025763	-	-	-
WEIGHT_H	4	MtrunA17Chr4_17295254	1.33e-09	chr4:17295254..17295254	N/A	-	-	-
WEIGHT_H	5	MtrunA17Chr5_14059538	1.87e-09	chr5:14059538..14059538	N/A	-	-	-
WEIGHT_H	2	MtrunA17Chr2_35497267	7.98e-09	chr2:35497267..35497267	N/A	-	-	-
WEIGHT_H	2	MtrunA17Chr2_38554373	7.17e-08	chr2:38554373..38554373	MtrunA17_Chr2g0316361	-	-	-	No			Medtr2g078160	Clavata3 ESR (CLE) gene family member
WEIGHT_H	1	MtrunA17Chr1_14252584	9.71e-08	chr1:14252584..14252584	MtrunA17_Chr1g0164401	Yes	-	Yes	No			Medtr1g037630	aspartic ase nepenthesin
WEIGHT_H	1	MtrunA17Chr1_14252584	9.71e-08	chr1:14252584..14252584	MtrunA17_Chr1g0164401	Yes	-	Yes	No			Medtr1g037630	aspartic ase nepenthesin
WEIGHT_H	1	MtrunA17Chr1_14252584	9.71e-08	chr1:14252584..14252584	MtrunA17_Chr1g0164411	-	-	Yes	No				---NA---
WEIGHT_H	5	MtrunA17Chr5_7095498	1.56e-07	chr5:7095466..7095498	MtrunA17_Chr5g0403261	Yes	-	-	No	LIM	transcription factor interactor and regulator	Medtr5g018900	DA1-related 1-like
WEIGHT_H	6	MtrunA17Chr6_13141798	2.47e-07	chr6:13141798..13141798	MtrunA17_Chr6g0463951	-	Yes	-	No			Medtr6g035395	short-chain dehydrogenase reductase 3b-like
WEIGHT_H	4	MtrunA17Chr4_61773231	2.82e-07	chr4:61773231..61773231	MtrunA17_Chr4g0072791	Yes	-	Yes	No			Medtr4g128770	pathogenesis-related PR-1
WEIGHT_H	4	MtrunA17Chr4_61773231	2.82e-07	chr4:61773231..61773231	MtrunA17_Chr4g0072801	-	-	-	No			Medtr4g128800	serine esterase family
WEIGHT_H	8	MtrunA17Chr8_3971980	3.24e-07	chr8:3948036..3996315	MtrunA17_Chr8g0339941	-	-	-	YES			Medtr8g013025	carboxy-terminal domain cyclin
WEIGHT_H	8	MtrunA17Chr8_3971980	3.24e-07	chr8:3948036..3996315	MtrunA17_Chr8g0339951	-	-	-	No			Medtr8g013030	UBX domain-containing 1-like
WEIGHT_H	8	MtrunA17Chr8_3971980	3.24e-07	chr8:3948036..3996315	MtrunA17_Chr8g0339961	-	-	Yes	No			Medtr8g013040	hypothetical protein MTR_8g013040
WEIGHT_H	8	MtrunA17Chr8_3971980	3.24e-07	chr8:3948036..3996315	MtrunA17_Chr8g0339971	Yes	-	-	No			Medtr8g013045	GPI transamidase component Gpi16 subunit
WEIGHT_H	8	MtrunA17Chr8_3971980	3.24e-07	chr8:3948036..3996315	MtrunA17_Chr8g0339981	-	-	-	No				---NA---
WEIGHT_H	8	MtrunA17Chr8_3971980	3.24e-07	chr8:3948036..3996315	MtrunA17_Chr8g0339991	-	-	-	YES			Medtr8g013050	GPI transamidase component Gpi16 subunit
WEIGHT_H	8	MtrunA17Chr8_3971980	3.24e-07	chr8:3948036..3996315	MtrunA17_Chr8g0340001	-	-	-	YES			Medtr8g013055	xyloglucan endotransglucosylase hydrolase 2-like
WEIGHT_H	8	MtrunA17Chr8_3971980	3.24e-07	chr8:3948036..3996315	MtrunA17_Chr8g0340011	-	-	-	YES				xyloglucan endotransglucosylase hydrolase 2-like
WEIGHT_H	8	MtrunA17Chr8_3971980	3.24e-07	chr8:3948036..3996315	MtrunA17_Chr8g0340021	-	-	-	No			Medtr8g013080	acid phosphatase 1-like
WEIGHT_H	8	MtrunA17Chr8_3971980	3.24e-07	chr8:3948036..3996315	MtrunA17_Chr8g0340021	-	-	-	No			Medtr8g013075	acid phosphatase 1-like
WEIGHT_H	8	MtrunA17Chr8_3971980	3.24e-07	chr8:3948036..3996315	MtrunA17_Chr8g0340031	-	Yes	-	No			Medtr8g013090	acid phosphatase 1-like
WEIGHT_H	6	MtrunA17Chr6_1869063	4.4e-07	chr6:1869063..1869063	MtrunA17_Chr6g0451281	Yes	Yes	-	No			Medtr6g007767	pathogen-inducible alpha-dioxygenase
WEIGHT_H	2	MtrunA17Chr2_366646	4.6e-07	chr2:366646..366646	MtrunA17_Chr2g0277121	-	-	-	No				---NA---
WEIGHT_H	2	MtrunA17Chr2_366646	4.6e-07	chr2:366646..366646	MtrunA17_Chr2g1004929	-	-	-
WEIGHT_H	5	MtrunA17Chr5_37834630	4.85e-07	chr5:37834630..37834630	MtrunA17_Chr5g0438711	-	-	-	YES				transferase family
WEIGHT_H	5	MtrunA17Chr5_37834630	4.85e-07	chr5:37834630..37834630	MtrunA17_Chr5g0438721	-	-	-	YES				transferase family
WEIGHT_H	5	MtrunA17Chr5_37834630	4.85e-07	chr5:37834630..37834630	MtrunA17_Chr5g0438731	Yes	Yes	Yes	No			Medtr5g084930	disulfide isomerase-like 2-3
WEIGHT_H	5	MtrunA17Chr5_27600713	7.1e-07	chr5:27600713..27600713	MtrunA17_Chr5g0425611	-	-	-	YES	C2H2	transcription factor	Medtr5g062850	zinc C3HC4 type (RING finger)
WEIGHT_H	3	MtrunA17Chr3_2034471	9.49e-07	chr3:2034471..2034471	MtrunA17_Chr3g0079661	-	Yes	-	No			Medtr3g009400	serine threonine- kinase BRI1-like 1
WEIGHT_H	3	MtrunA17Chr3_2034471	9.49e-07	chr3:2034471..2034471	MtrunA17_Chr3g0079661	-	Yes	-	No			Medtr3g009400	serine threonine- kinase BRI1-like 1
WEIGHT_H	3	MtrunA17Chr3_2034471	9.49e-07	chr3:2034471..2034471	MtrunA17_Chr3g0079661	-	Yes	-	No			Medtr3g009400	serine threonine- kinase BRI1-like 1
WEIGHT_H	3	MtrunA17Chr3_2034471	9.49e-07	chr3:2034471..2034471	MtrunA17_Chr3g0079671	-	-	-	YES	C2H2	transcription factor	Medtr3g009410	zinc finger
WEIGHT_H	6	MtrunA17Chr6_22633626	1.18e-06	chr6:22633626..22633626	MtrunA17_Chr6g0471451	-	-	-
WEIGHT_H	5	MtrunA17Chr5_7095838	1.59e-06	chr5:7093001..7095838	MtrunA17_Chr5g0403261	Yes	-	-	No	LIM	transcription factor interactor and regulator	Medtr5g018900	DA1-related 1-like
WEIGHT_H	8	MtrunA17Chr8_3708518	1.86e-06	chr8:3699984..3724518	MtrunA17_Chr8g0339641	-	-	-	YES			Medtr8g012750	anthocyanin 5-aromatic acyltransferase
WEIGHT_H	8	MtrunA17Chr8_3708518	1.86e-06	chr8:3699984..3724518	MtrunA17_Chr8g0339651	Yes	-	-	No				Defensin
WEIGHT_H	8	MtrunA17Chr8_3708518	1.86e-06	chr8:3699984..3724518	MtrunA17_Chr8g0339661	-	-	-	No				hypothetical protein MTR_8g012755
WEIGHT_H	8	MtrunA17Chr8_3708518	1.86e-06	chr8:3699984..3724518	MtrunA17_Chr8g0339671	-	-	-	No				---NA---
WEIGHT_H	8	MtrunA17Chr8_3708518	1.86e-06	chr8:3699984..3724518	MtrunA17_Chr8g0339681	-	-	-	No			Medtr8g012775	Defensin
WEIGHT_H	8	MtrunA17Chr8_3708518	1.86e-06	chr8:3699984..3724518	MtrunA17_Chr8g0339691	-	-	-	YES				Defensin
WEIGHT_H	8	MtrunA17Chr8_3708518	1.86e-06	chr8:3699984..3724518	MtrunA17_Chr8g0339701	-	-	-	No			Medtr8g012795	Defensin
WEIGHT_H	8	MtrunA17Chr8_3708518	1.86e-06	chr8:3699984..3724518	MtrunA17_Chr8g1034761	-	-	-
WEIGHT_H	5	MtrunA17Chr5_44368815	2.06e-06	chr5:44363283..44368815	MtrunA17_Chr5g0448311	-	-	-	No			Medtr5g098610	transmembrane
WEIGHT_H	5	MtrunA17Chr5_44368815	2.06e-06	chr5:44363283..44368815	MtrunA17_Chr5g0448321	-	-	-	YES			Medtr5g098630	transmembrane
WEIGHT_H	3	MtrunA17Chr3_508233	2.1e-06	chr3:507205..516334	MtrunA17_Chr3g0077801	-	-	-	YES			Medtr3g006010	F-box
WEIGHT_H	3	MtrunA17Chr3_508233	2.1e-06	chr3:507205..516334	MtrunA17_Chr3g0077811	-	-	-	YES				paired amphipathic helix
WEIGHT_H	3	MtrunA17Chr3_508233	2.1e-06	chr3:507205..516334	MtrunA17_Chr3g0077821	-	-	-
WEIGHT_H	5	MtrunA17Chr5_7093510	2.16e-06	chr5:7093510..7093510	MtrunA17_Chr5g0403261	Yes	-	-	No	LIM	transcription factor interactor and regulator	Medtr5g018900	DA1-related 1-like
WEIGHT_H	2	MtrunA17Chr2_818222	2.89e-06	chr2:818222..818222	MtrunA17_Chr2g0277871	Yes	-	-	No			Medtr2g007050	PPR containing plant
WEIGHT_H	2	MtrunA17Chr2_818222	2.89e-06	chr2:818222..818222	MtrunA17_Chr2g0277881	-	Yes	Yes	No			Medtr2g007060	2OG-Fe(II) oxygenase family oxidoreductase
WEIGHT_H	2	MtrunA17Chr2_818222	2.89e-06	chr2:818222..818222	MtrunA17_Chr2g0277881	-	Yes	Yes	No			Medtr2g007060	2OG-Fe(II) oxygenase family oxidoreductase
WEIGHT_H	4	MtrunA17Chr4_12151723	3.62e-06	chr4:12151723..12151723	MtrunA17_Chr4g0014791	Yes	Yes	-	No			Medtr4g033325	proton-dependent oligopeptide transport family
WEIGHT_H	4	MtrunA17Chr4_12151723	3.62e-06	chr4:12151723..12151723	MtrunA17_Chr4g0014801	-	-	-	No				proton-dependent oligopeptide transport family
WEIGHT_H	8	MtrunA17Chr8_3685073	3.76e-06	chr8:3685073..3685073	MtrunA17_Chr8g0339591	-	-	-	No			Medtr8g012725	Tim17 Tim22 Tim23 Pmp24 family
WEIGHT_H	8	MtrunA17Chr8_3685073	3.76e-06	chr8:3685073..3685073	MtrunA17_Chr8g0339601	-	-	-	No			Medtr8g012730	UDP-glucosyltransferase family
WEIGHT_H	8	MtrunA17Chr8_3685073	3.76e-06	chr8:3685073..3685073	MtrunA17_Chr8g0339611	-	-	-	No			Medtr8g012735	UDP-glucosyltransferase family
WEIGHT_H	5	MtrunA17Chr5_17412161	4.11e-06	chr5:17412079..17412955	MtrunA17_Chr5g0416661	Yes	-	-	No			Medtr5g039730	peroxisomal adenine nucleotide carrier 1
WEIGHT_H	7	MtrunA17Chr7_9542741	4.71e-06	chr7:9525159..9542741	MtrunA17_Chr7g0224301	-	-	-	No			Medtr7g027125	Nodule Cysteine-Rich (NCR) secreted peptide
WEIGHT_H	7	MtrunA17Chr7_9542741	4.71e-06	chr7:9525159..9542741	MtrunA17_Chr7g0224311	-	-	-	No			Medtr7g027120	Nodule Cysteine-Rich (NCR) secreted peptide
WEIGHT_H	7	MtrunA17Chr7_9542741	4.71e-06	chr7:9525159..9542741	MtrunA17_Chr7g0224321	-	-	-	No			Medtr7g027060	Nodule Cysteine-Rich (NCR) secreted peptide
WEIGHT_H	7	MtrunA17Chr7_9542741	4.71e-06	chr7:9525159..9542741	MtrunA17_Chr7g0224331	-	-	-	No				---NA---
WEIGHT_H	7	MtrunA17Chr7_9542741	4.71e-06	chr7:9525159..9542741	MtrunA17_Chr7g0224341	-	Yes	-	No				Nodule Cysteine-Rich (NCR) secreted peptide
WEIGHT_H	7	MtrunA17Chr7_9542741	4.71e-06	chr7:9525159..9542741	MtrunA17_Chr7g0224351	-	-	-	No				---NA---
WEIGHT_H	7	MtrunA17Chr7_9542741	4.71e-06	chr7:9525159..9542741	MtrunA17_Chr7g1029701	-	-	-
WEIGHT_H	7	MtrunA17Chr7_9542741	4.71e-06	chr7:9525159..9542741	MtrunA17_Chr7g1029708	-	-	-
WEIGHT_H	7	MtrunA17Chr7_9542741	4.71e-06	chr7:9525159..9542741	MtrunA17_Chr7g1029711	-	-	-
WEIGHT_H	7	MtrunA17Chr7_9542741	4.71e-06	chr7:9525159..9542741	MtrunA17_Chr7g1029712	-	-	-
WEIGHT_H	1	MtrunA17Chr1_41214259	5.13e-06	chr1:41214259..41214259	MtrunA17_Chr1g0192591	-	Yes	Yes	No			Medtr1g083860	DUF1645 family
WEIGHT_H	1	MtrunA17Chr1_41214259	5.13e-06	chr1:41214259..41214259	MtrunA17_Chr1g1003455	-	-	-
WEIGHT_H	2	MtrunA17Chr2_366626	6.2e-06	chr2:366626..366626	MtrunA17_Chr2g0277121	-	-	-	No				---NA---
WEIGHT_H	2	MtrunA17Chr2_366626	6.2e-06	chr2:366626..366626	MtrunA17_Chr2g1004929	-	-	-
WEIGHT_H	6	MtrunA17Chr6_36654430	6.4e-06	chr6:36654422..36654480	MtrunA17_Chr6g0481901	-	-	-	YES			Medtr6g078010	F-box interaction domain
WEIGHT_H	3	MtrunA17Chr3_26584116	6.45e-06	chr3:26584116..26584116	MtrunA17_Chr3g1011652	-	-	-
WEIGHT_H	6	MtrunA17Chr6_13906320	6.65e-06	chr6:13902470..13906773	MtrunA17_Chr6g0464631	-	-	-	YES			Medtr6g037750	receptor
WEIGHT_H	6	MtrunA17Chr6_13906320	6.65e-06	chr6:13902470..13906773	MtrunA17_Chr6g0464641	-	-	-	YES			Medtr6g037780	plant invertase pectin methylesterase inhibitor
WEIGHT_H	6	MtrunA17Chr6_5827692	6.89e-06	chr6:5827692..5827692	MtrunA17_Chr6g0455821	-	-	-	YES				transmembrane protein, putative
WEIGHT_H	6	MtrunA17Chr6_5827692	6.89e-06	chr6:5827692..5827692	MtrunA17_Chr6g0455831	-	-	-	No			Medtr6g016160	hypothetical protein MTR_6g016160
WEIGHT_H	4	MtrunA17Chr4_10927441	7.1e-06	chr4:10927441..10927445	N/A	-	-	-
WEIGHT_H	2	MtrunA17Chr2_6211915	7.5e-06	chr2:6211856..6211915	MtrunA17_Chr2g0285751	-	-	-	YES			Medtr2g019060	F-box SKIP19
WEIGHT_H	2	MtrunA17Chr2_6211915	7.5e-06	chr2:6211856..6211915	MtrunA17_Chr2g0285761	Yes	Yes	-	No			Medtr2g019080	F-box At5g46170-like
WEIGHT_H	3	MtrunA17Chr3_12378315	7.64e-06	chr3:12378291..12378323	MtrunA17_Chr3g0091121	-	-	-	YES			Medtr3g036050	LRR and NB-ARC domain disease resistance
WEIGHT_H	3	MtrunA17Chr3_12378315	7.64e-06	chr3:12378291..12378323	MtrunA17_Chr3g0091131	-	-	-
WEIGHT_H	8	MtrunA17Chr8_4221500	7.85e-06	chr8:4221500..4221946	N/A	-	-	-
WEIGHT_H	8	MtrunA17Chr8_31929489	8.94e-06	chr8:31929489..31929489	MtrunA17_Chr8g0368481	-	Yes	-	No			Medtr8g069805	transmembrane
WEIGHT_H	8	MtrunA17Chr8_31929489	8.94e-06	chr8:31929489..31929489	MtrunA17_Chr8g0368491	-	-	-	No			Medtr8g069820	transmembrane
WEIGHT_H	8	MtrunA17Chr8_9815126	8.98e-06	chr8:9814475..9817095	MtrunA17_Chr8g0346771	-	-	-	No				---NA---
WEIGHT_H	8	MtrunA17Chr8_9815126	8.98e-06	chr8:9814475..9817095	MtrunA17_Chr8g0346781	-	-	-
WEIGHT_H	8	MtrunA17Chr8_9815126	8.98e-06	chr8:9814475..9817095	MtrunA17_Chr8g0346791	-	-	-	YES			Medtr8g027510	NAD(P)-binding rossmann-fold
WEIGHT_H	8	MtrunA17Chr8_4307004	9.02e-06	chr8:4306233..4314005	MtrunA17_Chr8g0340521	-	-	-	YES				F-box RNI FBD-like domain
WEIGHT_H	8	MtrunA17Chr8_4307004	9.02e-06	chr8:4306233..4314005	MtrunA17_Chr8g0340531	-	-	-	YES				F-box RNI FBD-like domain
WEIGHT_H	8	MtrunA17Chr8_4307004	9.02e-06	chr8:4306233..4314005	MtrunA17_Chr8g0340541	-	-	-	YES				F-box RNI FBD-like domain
WEIGHT_H	8	MtrunA17Chr8_4307004	9.02e-06	chr8:4306233..4314005	MtrunA17_Chr8g0340551	-	-	-	No			Medtr8g014190	FKBP-type peptidyl-prolyl cis-trans isomerase
WEIGHT_H	8	MtrunA17Chr8_4307004	9.02e-06	chr8:4306233..4314005	MtrunA17_Chr8g0340561	-	-	-
WEIGHT_PL	4	MtrunA17Chr4_39819851	9.01e-07	chr4:39819851..39819851	MtrunA17_Chr4g0042541	-	-	-	YES			Medtr4g081890	transmembrane
WEIGHT_PL	2	MtrunA17Chr2_8847848	9.39e-07	chr2:8847848..8865030	MtrunA17_Chr2g0289211	Yes	Yes	-	No			Medtr2g024420	plant UBX domain-containing 4-like
WEIGHT_PL	2	MtrunA17Chr2_8847848	9.39e-07	chr2:8847848..8865030	MtrunA17_Chr2g0289221	-	-	-	YES	ARF	transcription factor	Medtr2g024430	auxin response factor
WEIGHT_PL	2	MtrunA17Chr2_8847848	9.39e-07	chr2:8847848..8865030	MtrunA17_Chr2g0289231	-	Yes	-	No			Medtr2g024440	P-loop nucleoside triphosphate hydrolase superfamily
WEIGHT_PL	2	MtrunA17Chr2_8847848	9.39e-07	chr2:8847848..8865030	MtrunA17_Chr2g0289241	-	-	-	YES			Medtr2g024960	hypothetical protein MTR_2g024960
WEIGHT_PL	7	MtrunA17Chr7_8588352	1.76e-06	chr7:8588339..8588352	MtrunA17_Chr7g0223331	-	-	-	No			Medtr7g024750	CASP 4D1
WEIGHT_PL	2	MtrunA17Chr2_8865937	3.26e-06	chr2:8865937..8865937	MtrunA17_Chr2g0289231	-	Yes	-	No			Medtr2g024440	P-loop nucleoside triphosphate hydrolase superfamily
WEIGHT_PL	2	MtrunA17Chr2_8865937	3.26e-06	chr2:8865937..8865937	MtrunA17_Chr2g0289241	-	-	-	YES			Medtr2g024960	hypothetical protein MTR_2g024960
WEIGHT_PL	7	MtrunA17Chr7_22017013	3.76e-06	chr7:22017013..22017013	N/A	-	-	-
WEIGHT_PL	7	MtrunA17Chr7_10942569	4.13e-06	chr7:10928447..10943524	MtrunA17_Chr7g0225821	Yes	Yes	-	No			Medtr7g029540	albumin I
WEIGHT_PL	7	MtrunA17Chr7_10942569	4.13e-06	chr7:10928447..10943524	MtrunA17_Chr7g0225831	-	-	-	No				---NA---
WEIGHT_PL	6	MtrunA17Chr6_3333903	5.06e-06	chr6:3333903..3334180	MtrunA17_Chr6g0453041	Yes	Yes	-	No	bHLH	transcription factor	Medtr6g011670	transcription factor
WEIGHT_PL	3	MtrunA17Chr3_19969151	5.17e-06	chr3:19969151..19969151	MtrunA17_Chr3g0096111	-	-	-	No				syringolide-induced 14-1-1
WEIGHT_PL	2	MtrunA17Chr2_6799030	5.3e-06	chr2:6799030..6799030	N/A	-	-	-
WEIGHT_PL	7	MtrunA17Chr7_908665	5.32e-06	chr7:903475..911043	MtrunA17_Chr7g0214761	-	-	-	YES			Medtr7g006630	flowering locus T
WEIGHT_PL	5	MtrunA17Chr5_20991996	5.67e-06	chr5:20991996..20992096	MtrunA17_Chr5g0420491	Yes	Yes	-	No			Medtr5g048060	B-cell receptor-associated
WEIGHT_PL	5	MtrunA17Chr5_20991996	5.67e-06	chr5:20991996..20992096	MtrunA17_Chr5g0420501	Yes	-	-	No			Medtr5g048070	pentatricopeptide repeat-containing At1g05600
WEIGHT_PL	1	MtrunA17Chr1_53247253	5.69e-06	chr1:53247253..53247253	MtrunA17_Chr1g0209211	Yes	-	-	No			Medtr1g109580	probable inactive leucine-rich repeat receptor kinase At1g66830
WEIGHT_PL	1	MtrunA17Chr1_53247253	5.69e-06	chr1:53247253..53247253	MtrunA17_Chr1g0209221	-	Yes	-	No			Medtr1g109590	nucleotidyltransferase
WEIGHT_PL	4	MtrunA17Chr4_40541289	6.6e-06	chr4:40540292..40541289	MtrunA17_Chr4g0043501	Yes	Yes	-	No	C2H2	transcription factor	Medtr4g083540	SBP (S-ribonuclease-binding ) family
WEIGHT_PL	4	MtrunA17Chr4_40541289	6.6e-06	chr4:40540292..40541289	MtrunA17_Chr4g1018473	-	-	-
WEIGHT_PL	2	MtrunA17Chr2_8839160	6.71e-06	chr2:8839160..8839160	N/A	-	-	-
WEIGHT_PL	1	MtrunA17Chr1_51307284	6.91e-06	chr1:51307284..51307284	MtrunA17_Chr1g0206331	-	-	-	No			Medtr1g105640	cysteine-rich receptor-kinase
WEIGHT_PL	1	MtrunA17Chr1_51307284	6.91e-06	chr1:51307284..51307284	MtrunA17_Chr1g0206341	-	-	-
WEIGHT_PL	4	MtrunA17Chr4_27038267	7.66e-06	chr4:27038267..27038267	N/A	-	-	-
WEIGHT_PL	3	MtrunA17Chr3_50898815	8.45e-06	chr3:50898815..50898815	MtrunA17_Chr3g0134721	Yes	Yes	-	No			Medtr3g103010	adenine phosphoribosyltransferase 1-like
WEIGHT_PL	7	MtrunA17Chr7_37897344	8.88e-06	chr7:37897344..37897344	N/A	-	-	-
WEIGHT_PL	2	MtrunA17Chr2_15063446	9.62e-06	chr2:15055084..15078310	MtrunA17_Chr2g0296671	-	Yes	Yes	No			Medtr2g437910	vacuolar-sorting receptor 6
WEIGHT_PL	2	MtrunA17Chr2_15063446	9.62e-06	chr2:15055084..15078310	MtrunA17_Chr2g0296681	-	Yes	-	YES	Bromodomain	chromatin remodeler	Medtr2g437920	global transcription factor group
WEIGHT_PL	2	MtrunA17Chr2_15063446	9.62e-06	chr2:15055084..15078310	MtrunA17_Chr2g0296691	-	-	-
WEIGHT_PL	2	MtrunA17Chr2_15063446	9.62e-06	chr2:15055084..15078310	MtrunA17_Chr2g0296701	-	-	-	No			Medtr2g437940	mTERF
WEIGHT_PL	2	MtrunA17Chr2_15063446	9.62e-06	chr2:15055084..15078310	MtrunA17_Chr2g0296711	-	-	-	No			Medtr2g437960	mTERF
WEIGHT_PL	2	MtrunA17Chr2_15063446	9.62e-06	chr2:15055084..15078310	MtrunA17_Chr2g0296721	Yes	-	-	No			Medtr2g437990	mTERF
WEIGHT_PL	2	MtrunA17Chr2_15063446	9.62e-06	chr2:15055084..15078310	MtrunA17_Chr2g0296731	-	-	-	YES				ribonuclease H At1g65750 family
WEIGHT_PL	2	MtrunA17Chr2_15063446	9.62e-06	chr2:15055084..15078310	MtrunA17_Chr2g0296741	-	-	-	No			Medtr2g438010	mTERF
WEIGHT_PL	2	MtrunA17Chr2_15063446	9.62e-06	chr2:15055084..15078310	MtrunA17_Chr2g0296751	Yes	Yes	-	No			Medtr2g438020	mTERF
WEIGHT_PL	4	MtrunA17Chr4_30609946	9.74e-06	chr4:30608675..30609946	MtrunA17_Chr4g0029951	-	-	-	YES			Medtr4g060880	transmembrane protein, putative
WEIGHT_PL	4	MtrunA17Chr4_30609946	9.74e-06	chr4:30608675..30609946	MtrunA17_Chr4g0029961	-	-	Yes	No			Medtr4g060890	hypothetical protein MTR_4g060890
WEIGHT_PL	4	MtrunA17Chr4_30609946	9.74e-06	chr4:30608675..30609946	MtrunA17_Chr4g0029971	-	-	-	No			Medtr4g060900	alpha beta fold hydrolase
WEIGHT_PL	5	MtrunA17Chr5_3474471	9.8e-06	chr5:3474471..3478872	MtrunA17_Chr5g0398711	Yes	Yes	Yes	No			Medtr5g011800	DUF1442 family
WEIGHT_PL	5	MtrunA17Chr5_3474471	9.8e-06	chr5:3474471..3478872	MtrunA17_Chr5g0398721	Yes	Yes	-	No			Medtr5g011820	DUF1442 family
