# Supplementary material for: Genome-Wide Association Studies of Seed Performance Traits in Response to Heat Stress in Medicago truncatula Uncover MIEL1 as a Regulator of Seed Germination Plasticity
Source: Front Plant Sci. 2021 Jun 4;12:673072. doi: 10.3389/fpls.2021.673072 (PMC8213093; doi:10.3389/fpls.2021.673072)
Supplement: Supplementary file 1 [file Data_Sheet_1.zip › Supplementary Table S6.XLSX]

## Sheet: Sheet1
Table S6 . List of different primers used to perform PCR and qRT-PCR experiments. The primers were designed on the Primer 3 website.
Species	Gene	Gene ID V4.2	Gene ID V5	Forward (5’-3’)	Reverse (5’-3’)
Medicago trucatula	TCTP/MSC27	Medtr2g436620	MtrunA17_Chr2g0295871	GTTGAAGTAGACATTGGTGCTAAC	AGCTGAGTCATCAACACCCTCAT
	MIEL1	Medtr2g020040	MtrunA17_Chr2g0286331	TCGTGCTCCTTGTTGCAATG	TTGCTCTGTGTCACAAACCG
Table S? . List of primers used for genotyping. The primers were provide on T-DNA Primer Design website.
Species	Mutant allele	Gene number	Forward (5’-3’)	Reverse (5’-3’)
Arabidopsis thaliana	SALK_041369	AT5G18650	GGTCAAGAACTCGGTGAACAG	TGCACGTAGAATGCTACAACG
	LBb1.3	T-DNA insertion	ATTTTGCCGATTTCGGAAC
